# Supplementary material for: Single Hydrogel Particle Mechanics and Dynamics Studied by Combining Capillary Micromechanics with Osmotic Compression
Source: Gels. 2023 Mar 3;9(3):194. doi: 10.3390/gels9030194 (PMC10048562; doi:10.3390/gels9030194)
Supplement: Supplementary file 1 [file gels-09-00194-s001.zip]

Archive with 255 entries (157 files):
- .DS_Store
- .git/
- .git/COMMIT_EDITMSG
- .git/config
- .git/description
- .git/FETCH_HEAD
- .git/HEAD
- .git/hooks/
- .git/hooks/applypatch-msg.sample
- .git/hooks/commit-msg.sample
- .git/hooks/fsmonitor-watchman.sample
- .git/hooks/post-update.sample
- .git/hooks/pre-applypatch.sample
- .git/hooks/pre-commit.sample
- .git/hooks/pre-merge-commit.sample
- .git/hooks/pre-push.sample
- .git/hooks/pre-rebase.sample
- .git/hooks/pre-receive.sample
- .git/hooks/prepare-commit-msg.sample
- .git/hooks/push-to-checkout.sample
- .git/hooks/update.sample
- .git/index
- .git/info/
- .git/info/exclude
- .git/logs/
- .git/logs/HEAD
- .git/logs/refs/
- .git/logs/refs/heads/
- .git/logs/refs/heads/master
- .git/logs/refs/remotes/
- .git/logs/refs/remotes/origin/
- .git/logs/refs/remotes/origin/HEAD
- .git/logs/refs/remotes/origin/master
- .git/logs/refs/stash
- .git/objects/
- .git/objects/05/
- .git/objects/05/5640d0797a4189dcb7f040af165cecb7915268
- .git/objects/06/
- .git/objects/06/a2f974eca2b40f51ab86899b1dece0b25c6962
- .git/objects/06/b8bb32eae9ac0e0aec4d3da31e5027da559992
- .git/objects/07/
- .git/objects/07/a35024a83966f0883d05d1a3f718a431220f4f
- .git/objects/08/
- .git/objects/08/31bdea6aef9cf265e9c769cb01b2370f893211
- .git/objects/0c/
- .git/objects/0c/4555a832935141c2e7b06137ced1dba8280fa5
- .git/objects/0f/
- .git/objects/0f/af3d0488d2d87d3e7d717055509de0a3426dd4
- .git/objects/13/
- .git/objects/13/9a32a13ac28c269e221a04ec0d10edf2d2ebf0
- .git/objects/16/
- .git/objects/16/09afc06508e8c186d7a6c373b9f0539d88a901
- .git/objects/1b/
- .git/objects/1b/e14f476e38d4c5c3163d37e0fbdb864be9d370
- .git/objects/1e/
- .git/objects/1e/abc330a8ca0600f7920e69910b7a1ba6c0e9d9
- .git/objects/25/
- .git/objects/25/8f21b927815daab8bef7437a2df682577054a1
- .git/objects/26/
- .git/objects/26/549af3b9fdf337976af3aeac00cf26b8223475
- .git/objects/2a/
- .git/objects/2a/0603cbe993076faf5adf520fbdc7312dda7767
- .git/objects/38/
- .git/objects/38/39da93ea9776997100ed6b7bfe87104054026d
- .git/objects/3c/
- .git/objects/3c/6c411fe0291930f79b8c5acc362b886d6b3a70
- .git/objects/42/
- .git/objects/42/1f56d7024973b5833e76d1cd66e1ab626db10e
- .git/objects/45/
- .git/objects/45/92ecc40ca054d9e47ee3afcc939a50bceedf86
- .git/objects/47/
- .git/objects/47/c0dca95183fd377ada18cae393fa68d53d44e2
- .git/objects/48/
- .git/objects/48/3c99a3dfa17bed200c10ad13a6d526d9735946
- .git/objects/49/
- .git/objects/49/5e3c21b8cea3b4bb1c6b8d4f57aaebcf325ce3
- .git/objects/4b/
- .git/objects/4b/a1ecd00961618d7a9fafb06a44a54fd93821bb
- .git/objects/4e/
- .git/objects/4e/d20a217aa35dec82181b6b06c6a2fd4908a52e
- .git/objects/50/
- .git/objects/50/a43878717fe1b7822bde6e2d6e01aedf9c8a0d
- .git/objects/54/
- .git/objects/54/6d5814be5dbaf3f4ddca189e2263c84b8e6bc1
- .git/objects/56/
- .git/objects/56/d1c40f332fe43ed5b08087abafe761d9b71d30
- .git/objects/57/
- .git/objects/57/b23806d1b4fbc5992699e91cfab7bfe27071ba
- .git/objects/5b/
- .git/objects/5b/d6e0fddadb801f2abf14a957c16739f8d561c4
- .git/objects/5c/
- .git/objects/5c/d9915382a3e9c469f593f7c3f88918f7d41789
- .git/objects/61/
- .git/objects/61/ffa4c0cb20c7a2470080bd5d6d9d316b702939
- .git/objects/65/
- .git/objects/65/c36763ebf421bc525dc8837c21ec3da763b3e4
- .git/objects/66/
- .git/objects/66/b909d9be15f9d44fc997875227c69efe83aba3
- .git/objects/66/ed2a79e32a37318a91e9dc9fa477d668db645c
- .git/objects/6a/
- .git/objects/6a/9fc56aa8437b60574b579b2dd0a748d4294b5a
- .git/objects/6a/e28f006f0e83e7e6344be6906f931301297e08
- .git/objects/6f/
- .git/objects/6f/de4e0f5b1d6d04f2adc18f3ba0063e2743f56b
- .git/objects/70/
- .git/objects/70/cd0d26a2179e9561bc359e5d04aa329519c3ae
- .git/objects/70/fd376ef753f6bd830f2f94e2efccefd6182fb7
- .git/objects/75/
- .git/objects/75/be53df9655d81cdecd3ce93fd0c666fc172303
- .git/objects/77/
- .git/objects/77/609b76209fd112786786ce8d60e6ed2f5457c1
- .git/objects/77/7807fe77f79c9b89791a7f200c5a8bc7501d53
- .git/objects/78/
- .git/objects/78/d958382ec1850405cd26d899ec9cc3e98d4716
- .git/objects/79/
- .git/objects/79/156307d35848ef1f332be9e0f833537db32874
- .git/objects/7d/
- .git/objects/7d/defd7ec02c15384cc2d0971ca60bf6af8deccf
- .git/objects/7f/
- .git/objects/7f/3fb521180f825ccec69d368f68fab3caf170c3
- .git/objects/80/
- .git/objects/80/7c5af548f90d79e5e3b904feb462e2904ebcf3
- .git/objects/88/
- .git/objects/88/6a2957d0fdcd8948d37f55fe49d2f38a383126
- .git/objects/88/788366a56aee2dd0b6793ad8001500ad71e03d
- .git/objects/88/f411177aa87a32cdce6dc15ec988f47c6b7228
- .git/objects/8d/
- .git/objects/8d/1b26989f91f1d3474c7bb464fb4209166939aa
- .git/objects/90/
- .git/objects/90/c979d9c6497fe4829ed40c57145047987a7a18
- .git/objects/98/
- .git/objects/98/b986283e66f0a8f619c9a0b314251e76ea4b21
- .git/objects/9c/
- .git/objects/9c/8c4c9cc3deaa051d4f625ba2f672804a2e2a83
- .git/objects/9d/
- .git/objects/9d/1594bcf860a5b2106823ce7a5b7bb5ce2cc139
- .git/objects/9e/
- .git/objects/9e/3b0a9434c570e2aa5d95dee0afd669fd67d0ae
- .git/objects/9f/
- .git/objects/9f/beb3306bad86f9930e5f40a747a72d44364269
- .git/objects/a2/
- .git/objects/a2/e008a4d8ee23adbdf57093b152b412ea8c8ea4
- .git/objects/a4/
- .git/objects/a4/52e5699248f158e74492668bc8dadbebba814a
- .git/objects/a8/
- .git/objects/a8/a59805caace2183b8f10c85cb944f0f1f649bf
- .git/objects/a9/
- .git/objects/a9/03298cc1d70638e8849bdbfc930bc0a18a5074
- .git/objects/ad/
- .git/objects/ad/866bb4061addb81a9f2ccb6edaf34523bb3909
- .git/objects/b1/
- .git/objects/b1/ad1691c6c08ac27711119ccbdcd697fe3ab9b8
- .git/objects/b3/
- .git/objects/b3/0bcb594025dbd17b95b925e4d7987ac3b1e0f5
- .git/objects/b4/
- .git/objects/b4/158777e85094a505e8558ec15adeb2173627d7
- .git/objects/b4/7fc0828d5a13991ebd2cacf7376d49b43d532b
- .git/objects/b9/
- .git/objects/b9/62ff748b53502cc286981e4e9023bbeec9ce1f
- .git/objects/b9/be683d2ccaafdc05208e6872b1a8966145982c
- .git/objects/bb/
- .git/objects/bb/94d9e781d46bf4a449542f46861d60ef94629f
- .git/objects/bc/
- .git/objects/bc/b41196ce692a3ba19270eedcbb6ee37de05d89
- .git/objects/bd/
- .git/objects/bd/146edf4008e53ece879e0bb3a7c5e99695be14
- .git/objects/c7/
- .git/objects/c7/9d6b5c99bcaa2577f87b71685bd21228292bad
- .git/objects/c9/
- .git/objects/c9/28c6d20325d34407e4b5f0498a741a56f6c2b8
- .git/objects/cd/
- .git/objects/cd/33ce8a1ff9a098352a565616f1fbf10a46ec4c
- .git/objects/d0/
- .git/objects/d0/22893c116c1641c0ed14a00b1608c36a4cd0ad
- .git/objects/d2/
- .git/objects/d2/59a0b0b0f9a42a64d31812eca9ce61c37bfd47
- .git/objects/d5/
- .git/objects/d5/685411bdb333818c3722ba15f65355aa07623e
- .git/objects/dc/
- .git/objects/dc/fbc2423b7a50af6548720df8bc7f0169196e9c
- .git/objects/df/
- .git/objects/df/72f2b8e26c8f9b1588e2435241cb4e14417009
- .git/objects/e1/
- .git/objects/e1/fb779f0abcf4363c1e2d5fcfc26137f1ae5b81
- .git/objects/e7/
- .git/objects/e7/365e2fc6b7614976647c7753a928118a187408
- .git/objects/e7/64629f8486561db6394ffcd674e3e169558e92
- .git/objects/e8/
- .git/objects/e8/addaefd89fd95251a9f8b9871500578768ef63
- .git/objects/eb/
- .git/objects/eb/5693365aeb4016204f40624ffae73c2618df83
- .git/objects/ec/
- .git/objects/ec/a6c633d4d7e9561fb18dc80180bbfa5e926e62
- .git/objects/ed/
- .git/objects/ed/266d73ddf49ffb726cf1292eea67ce16357847
- .git/objects/ed/9a734d9006612fc0ba1771a1410edae7cdd17b
- .git/objects/ef/
- .git/objects/ef/ef6cd735b9b8c80bc7e113b2670ba9e6d0a0b6
- .git/objects/f6/
- .git/objects/f6/0aaabd33d045a97020a4ae59f56a7c11f03ed0
- .git/objects/f6/4fd13254640f6d542eba14f742dd2ea41a6b7e
- .git/objects/f8/
- .git/objects/f8/be3b0cd4e35bcda376de15bfe01074b90ae883
- .git/objects/fa/
- .git/objects/fa/0d79643b0074423a43f4671f96110a03e07671
- .git/objects/fd/
- .git/objects/fd/3295c5795b4bf2bbb74e838c138b9fdbf5d42a
- .git/objects/fd/8c58a77ce4db5f6f6799b713e747cf12a58e4a
- .git/objects/fe/
- .git/objects/fe/8bb649fd0ec5f19db47ba01c167e9916ce7ece
- .git/objects/info/
- .git/objects/pack/
- .git/ORIG_HEAD
- .git/packed-refs
- .git/refs/
- .git/refs/heads/
- .git/refs/heads/master
- .git/refs/remotes/
- .git/refs/remotes/origin/
- .git/refs/remotes/origin/HEAD
- .git/refs/remotes/origin/master
- .git/refs/stash
- .git/refs/tags/
- Definitions/
- Definitions/chicago2.bst
- Definitions/journalnames.tex
- Definitions/logo-ccby.eps
- Definitions/logo-mdpi.eps
- Definitions/logo-orcid.eps
- Definitions/logo-orcid.pdf
- Definitions/logo-updates.eps
- Definitions/logo-updates.pdf
- Definitions/mdpi.bst
- Definitions/mdpi.cls
- Figure_S1-eps-converted-to.pdf
- Figure_S1.eps
- Figure_S1.svg
- Figure_S2-eps-converted-to.pdf
- Figure_S2.eps
- Figure_S2.svg
- Figure_S3-eps-converted-to.pdf
- Figure_S3.eps
- Figure_S3.svg
- Figure_S4-eps-converted-to.pdf
- Figure_S4.eps
- Figure_S4.svg
- Paperpile_1.bib
- SuppMat.aux
- SuppMat.bbl
- SuppMat.blg
- SuppMat.log
- SuppMat.out
- SuppMat.pdf
- SuppMat.synctex.gz
- SuppMat.tex
