# Supplementary material for: Single Hydrogel Particle Mechanics and Dynamics Studied by Combining Capillary Micromechanics with Osmotic Compression
Source: Gels. 2023 Mar 3;9(3):194. doi: 10.3390/gels9030194 (PMC10048562; doi:10.3390/gels9030194)
Supplement: Supplementary file 1 [file gels-09-00194-s001.zip › Paperpile_1.bib]

%% This BibTeX bibliography file was created using BibDesk.
%% https://bibdesk.sourceforge.io/

%% Created for Hans Wyss at 2023-02-05 19:06:03 +0100 


%% Saved with string encoding Unicode (UTF-8) 


@article{Mattsson2009-zg,
	author = {Mattsson, Johan and Wyss, H M and Fernandez-Nieves, Alberto and Miyazaki, Kunimasa and Hu, Zhibing and Reichman, David R and Weitz, David A},
	date-added = {2023-02-05 19:05:56 +0100},
	date-modified = {2023-02-05 19:05:56 +0100},
	journal = {Nature},
	month = jan,
	number = 7269,
	pages = {83--86},
	publisher = {Nature Publishing Group},
	title = {Soft colloids make strong glasses},
	volume = 462,
	year = 2009}

@article{Stickel2008-eq,
	author = {Stickel, J J and Fotopoulos, A},
	journal = {Biotechnol. Prog.},
	keywords = {Paper\_Kalpit\_Andreas},
	month = jan,
	number = 4,
	pages = {744--751},
	publisher = {AMER CHEMICAL SOC, 1155 16TH ST, NW, WASHINGTON, DC 20036},
	title = {{Pressure-Flow} Relationships for Packed Beds of Compressible Chromatography Media at Laboratory and Production Scale},
	volume = 17,
	year = 2008}

@article{Tanaka1973-bf,
	abstract = {We report measurements of the spectrum of light scattered from
               thermally excited displacement fluctuations in polyacrylamide
               gels. These measurements have been carried out on the polarized
               scattered light as a function of scattering angle and
               temperature for 5 ...},
	author = {Tanaka, T and Hocker, L O and Benedek, G B},
	journal = {J. Chem. Phys.},
	keywords = {Paper\_Kalpit\_Andreas},
	month = jan,
	number = 9,
	pages = {5151--5159},
	publisher = {AIP Publishing},
	title = {Spectrum of light scattered from a viscoelastic gel},
	volume = 59,
	year = 1973}

@article{Tokita1991-tj,
	abstract = {The friction between water and the polymer network of a gel is
               found to decrease reversibly by three orders of magnitude and
               appears to diminish as the gel approaches a certain temperature
               at constant volume and network structure.},
	author = {Tokita, M and Tanaka, T},
	journal = {Science},
	keywords = {Paper\_Kalpit\_Andreas},
	month = sep,
	number = 5024,
	pages = {1121--1123},
	publisher = {American Association for the Advancement of Science},
	title = {Reversible decrease of gel-solvent friction},
	volume = 253,
	year = 1991}

@article{A-Hassan1998-dc,
	author = {A-Hassan, Emad and Heinz, William F and Antonik, Matthew D and D'Costa, Neill P and Nageswaran, Soni and Schoenenberger, Cora-Ann and Hoh, Jan H},
	journal = {Biophys. J.},
	keywords = {Paper\_Kalpit\_Andreas},
	month = mar,
	number = 3,
	pages = {1564--1578},
	publisher = {Elsevier},
	title = {Relative Microelastic Mapping of Living Cells by Atomic Force Microscopy},
	volume = 74,
	year = 1998}

@article{Guo2011-pm,
	author = {Guo, Mingyu and Wyss, H M},
	journal = {Macromol. Mater. Eng.},
	keywords = {Paper\_Kalpit\_Andreas},
	month = mar,
	number = {3-4},
	pages = {223--229},
	title = {Micromechanics of Soft Particles},
	volume = 296,
	year = 2011}

@article{Tokita1991-vc,
	abstract = {The friction coefficient between the polymer network of
               poly(acrylamide) gel and water is measured as a function of the
               temperature, the polymer concentration of the gel, and the
               concentration of the crosslinker by a newly designed apparatus.
               The friction decreases in proportion to the viscosity of water
               as the temperature is increased, but the ratio of the friction
               coefficient and the fluid viscosity is constant in the
               temperature range from 0 to 60?$\,^{\circ}$C. The concentration dependence
               of the friction coefficient is well described by a power law
               relationship f?$\varphi$? with the exponent of ?=1.5, which
               coincides with the prediction of the scaling theory. The
               friction decreases as the crosslinker concentration increases.
               The decrease, contradictory to our intuition, is presumably a
               result of the spatial structural inhomogeneity induced by the
               critical density fluctuations of the polymer network due to the
               small solubility of the crosslinker in water. In such an
               inhomogeneous network water passes through the regions with less
               network density avoiding the denser regions. This indicates that
               the effective pore size of a network is determined by the
               correlation length of the network inhomogeneities rather than by
               the distance between the neighboring two chemical crosslinkings.},
	author = {Tokita, Masayuki and Tanaka, Toyoichi},
	journal = {J. Chem. Phys.},
	keywords = {Paper\_Kalpit\_Andreas},
	month = sep,
	number = 6,
	pages = {4613--4619},
	publisher = {American Institute of Physics},
	title = {Friction coefficient of polymer networks of gels},
	volume = 95,
	year = 1991}

@article{Doi2009-fq,
	abstract = {Continuum mechanical model is proposed for dynamical processes
               in gels that involve coupling between the elastic deformation
               and solvent permeation. Basic equations are derived by two
               methods, by a physical argument, and by a variational principle.
               The model is then applied to discuss the swelling of gels, in
               which solvent permeation causes deformation, and the squeezing
               of gels, in which mechanical force induce solvent permeation.
               The model is also applied to the dynamics of the volume
               transition of gels. It is shown that the elasticity of gels
               creates various unusual features in the phase transition
               dynamics.},
	author = {Doi, Masao},
	journal = {J. Phys. Soc. Jpn.},
	keywords = {Paper\_Kalpit\_Andreas},
	month = may,
	number = 5,
	pages = {052001},
	publisher = {The Physical Society of Japan},
	title = {Gel Dynamics},
	volume = 78,
	year = 2009}

@article{Hochmuth2000-ff,
	abstract = {The mechanical behavior of living cells is studied with
               micropipette suction in which the surface of a cell is aspirated
               into a small glass tube while tracking the leading edge of its
               surface. Such edges can be tracked in a light microscope to an
               accuracy of +/-25 nm and suction pressures as small as 0.1-0.2
               pN/microm2 can be imposed on the cell. Both soft cells, such as
               neutrophils and red cells, and more rigid cells, such as
               chondrocytes and endothelial cells, are studied with this
               technique. Interpretation of the measurements with basic
               continuum models leads to values for a cell's elastic and
               viscous properties. In particular, neutrophils are found to
               behave as a liquid drop with a cortical (surface) tension of
               about 30 pN/microm and a viscosity on the order of 100 Pa s. On
               the other hand, chondrocytes and endothelial cells behave as
               solids with an elastic modulus of the order of 500 pN/microm2
               (0.5 kPa).},
	author = {Hochmuth, R M},
	journal = {J. Biomech.},
	keywords = {Paper\_Kalpit\_Andreas},
	language = {en},
	month = jan,
	number = 1,
	pages = {15--22},
	publisher = {Elsevier},
	title = {Micropipette aspiration of living cells},
	volume = 33,
	year = 2000}

@article{Preston1981-bh,
	author = {Preston, B N and Comper, W D},
	journal = {J. Chem. Soc. Lond. Faraday Trans. 1},
	keywords = {Paper\_Kalpit\_Andreas},
	number = 1,
	pages = {1209--1221},
	title = {{Dextran at Intermediate Concentrations}},
	volume = 78,
	year = 1981}

@article{Tong1996-cc,
	author = {Tong, Jane and Anderson, John L},
	journal = {Biophys. J.},
	keywords = {Paper\_Kalpit\_Andreas},
	number = 3,
	pages = {1505--1513},
	publisher = {Elsevier},
	title = {{Partitioning and diffusion of proteins and linear polymers in polyacrylamide gels}},
	volume = 70,
	year = 1996}

@article{Williams1998-jp,
	author = {Williams, James C and Mark, Lawrence A and Eichholtz, Susan},
	journal = {Biophys. J.},
	keywords = {Paper\_Kalpit\_Andreas},
	pages = {493--502},
	title = {{Partition and Permeation of Dextran in Polyacrylamide Gel}},
	volume = 75,
	year = 1998}

@article{Peppas2000-xs,
	author = {Peppas, N A and Bures, P and Leobandung, W and Ichikawa, H},
	journal = {Eur. J. Pharm. Biopharm.},
	keywords = {Paper\_Kalpit\_Andreas},
	month = jul,
	number = 1,
	pages = {27--46},
	title = {Hydrogels in pharmaceutical formulations},
	volume = 50,
	year = 2000}

@article{Qiu2001-yo,
	author = {Qiu, Y and Park, K},
	journal = {Adv. Drug Deliv. Rev.},
	keywords = {Paper\_Kalpit\_Andreas},
	number = 3,
	pages = {321--339},
	title = {Environment-sensitive hydrogels for drug delivery},
	volume = 53,
	year = 2001}

@article{Sierra-Martin2011-oy,
	author = {Sierra-Martin, Benjamin and Frederick, Justin A and Laporte, Yesenia and Markou, George and Lietor-Santos, Juan Jose and Fernandez-Nieves, Alberto},
	journal = {Colloid Polym. Sci.},
	keywords = {Paper\_Kalpit\_Andreas},
	month = apr,
	number = 5,
	pages = {721--728},
	title = {Determination of the bulk modulus of microgel particles},
	volume = 289,
	year = 2011}

@article{Bonnet-Gonnet1994-sa,
	author = {Bonnet-Gonnet, C and Belloni, L and Cabane, B},
	journal = {Langmuir},
	keywords = {Paper\_Kalpit\_Andreas},
	number = 11,
	pages = {4012--4021},
	title = {Osmotic Pressure of Latex Dispersions},
	volume = 10,
	year = 1994}

@article{Suarez2006-km,
	author = {Su{\'a}rez, I J and Fern{\'a}ndez-Nieves, A and M{\'a}rquez, M},
	journal = {J. Phys. Chem. B},
	keywords = {Paper\_Kalpit\_Andreas},
	month = dec,
	number = 51,
	pages = {25729--25733},
	publisher = {American Chemical Society (ACS)},
	title = {Swelling kinetics of poly(N-isopropylacrylamide) minigels},
	volume = 110,
	year = 2006}

@article{Tanaka1979-eq,
	author = {Tanaka, T and Fillmore, D J},
	journal = {J. Chem. Phys.},
	keywords = {Paper\_Kalpit\_Andreas},
	number = 3,
	pages = {1214},
	publisher = {AIP Publishing},
	title = {Kinetics of swelling of gels},
	volume = 70,
	year = 1979}

@article{Aangenendt2020-qa,
	abstract = {Hydrogels are sponge-like materials that can absorb or expel
              significant amounts of water. Swelling up from a dried state,
              they can swell up more than a hundredfold in volume, with the
              kinetics and the degree of swelling depending sensitively on the
              physico--chemical properties of both the polymer network and the
              aqueous solvent. In particular, the presence of dissolved
              macromolecules in the background liquid can have a significant
              effect, as the macromolecules can exert an additional external
              osmotic pressure on the hydrogel material, thereby reducing the
              degree of swelling. In this paper, we have submerged dry hydrogel
              particles in polymer solutions containing large and small
              macromolecules. Interestingly, for swelling in the presence of
              large macromolecules we observe a concentration--dependent
              overshoot behavior, where the particle volume first continuously
              increases towards a maximum, after which it decreases again,
              reaching a lower, equilibrium value. In the presence of smaller
              macromolecules we do not observe this intriguing overshoot
              behavior, but instead observe a rapid growth followed by a slowed
              down growth. To account for the observed overshoot behavior, we
              realize that the macromolecules entering the hydrogel network do
              not only lead to a reduction of the osmotic pressure difference,
              but their presence within the network also affects the swelling
              behavior through a modification of the solvent-polymer
              interactions. In this physical picture of the swelling process,
              the net amount of volume change should thus depend on the
              magnitudes of both the reduction in osmotic pressure and the
              change in effective solvent quality associated with the
              macromolecules entering the pores of the hydrogel network. We
              develop a phenomenological model that incorporates both of these
              effects. Using this model we are able to account for both the
              swelling and compression kinetics of hydrogels within aqueous
              polymer solutions, as a function of the size of the dissolved
              macromolecules and of their effect on the effective solvent
              quality.},
	author = {Aangenendt, Frank J and Punter, Melle T J J M and Mulder, Bela M and van der Schoot, Paul and Wyss, Hans M},
	journal = {Physical Review E},
	keywords = {Paper\_Kalpit\_Andreas},
	number = 6,
	pages = {062606},
	title = {Non-monotonic swelling and compression dynamics of hydrogels in polymer solutions},
	volume = 102,
	year = 2020}

@article{Stolovicki2017-nt,
	abstract = {Step emulsification is an attractive method for production of
               monodisperse drops. Its main advantage is the ability to
               parallelize many step emulsifier nozzles to achieve high
               production rates. However, step emulsification is sensitive to
               any obstructions at the nozzle exit. At high production rates,
               drops can accumulate at nozzle exits, disturb the formation of
               subsequent drops and impair monodispersity. As a result,
               parallelized step emulsifier devices typically do not work at
               maximum productivity. Here a design is introduced that
               parallelizes hundreds of step emulsifier nozzles, and
               effectively removes drops from the nozzle exits. The drop
               clearance is achieved by an open collecting channel, and is
               aided by buoyancy. Importantly, this clearance method avoids the
               use of a continuous phase flow for drop clearance and hence no
               shear is applied on the forming drops. The method works well for
               a wide range of drops, sizing from 30 to 1000 $\mu$m at
               production rates of 0.03 and 10 L per hour and achieved by 400
               and 120 parallelized nozzles respectively.},
	author = {Stolovicki, Elad and Ziblat, Roy and Weitz, David A},
	journal = {Lab Chip},
	keywords = {Polyacrylamide;Step emulsification;PARTICLE\_FABRICATION ;Paper\_Kalpit\_Andreas},
	language = {en},
	month = dec,
	number = 1,
	pages = {132--138},
	publisher = {Royal Society of Chemistry},
	title = {Throughput enhancement of parallel step emulsifier devices by shear-free and efficient nozzle clearance},
	volume = 18,
	year = 2017}

@article{Sheth2017-ma,
	abstract = {Polyacrylamide (PAA) hydrogels have become a widely used tool
               whose easily tunable mechanical properties, biocompatibility,
               thermostability, and chemical inertness make them invaluable in
               many biological applications, such as cell mechanosensitivity
               studies. Currently, preparation of PAA gels involves mixtures of
               acrylamide, bisacrylamide, a source of free radicals, and a
               chemical stabilizer. This method, while generally well accepted,
               has its drawbacks: long polymerization times, unstable and toxic
               reagents, and tedious preparation. Alternatively, PAA gels could
               be made by free radical polymerization (FRP) using ultraviolet
               (UV) photopolymerization, a method which is quicker, less
               tedious, and less toxic. Here, we describe a simple strategy
               based on total UV energy for determining the optimal UV
               crosslinking conditions that lead to optimal hydrogel modulus.},
	author = {Sheth, Saahil and Jain, Era and Karadaghy, Amin and Syed, Sana and Stevenson, Hunter and Zustiak, Silviya P},
	journal = {Int. J. Polym. Sci.},
	keywords = {Polyacrylamide;soft materials;PARTICLE\_FABRICATION ;Paper\_Kalpit\_Andreas},
	publisher = {Hindawi Limited},
	title = {{UV} Dose Governs {UV-Polymerized} Polyacrylamide Hydrogel Modulus},
	volume = 2017,
	year = 2017}

@article{Ravetto2014-sn,
	abstract = {Aims: Monocytes play a significant role in the development of
               atherosclerosis. During the process of inflammation, circulating
               monocytes become activated in the blood stream. The consequent
               interactions of the activated monocytes with the blood flow and
               endothelial cells result in reorganization of cytoskeletal
               proteins, in particular of the microfilament structure, and
               concomitant changes in cell shape and mechanical behavior. Here
               we investigate the full elastic behavior of activated monocytes
               in relation to their cytoskeletal structure to obtain a better
               understanding of cell behavior during the progression of
               inflammatory diseases such as atherosclerosis. Methods and
               Results: The recently developed Capillary Micromechanics
               technique, based on exposing a cell to a pressure difference in
               a tapered glass microcapillary, was used to measure the
               deformation of activated and non-activated monocytic cells.
               Monitoring the elastic response of individual cells up to large
               deformations allowed us to obtain both the compressive and the
               shear modulus of a cell from a single experiment. Activation by
               inflammatory chemokines affected the cytoskeletal organization
               and increased the elastic compressive modulus of monocytes with
               73-340\%, while their resistance to shape deformation decreased,
               as indicated by a 25-88\% drop in the cell's shear modulus. This
               decrease in deformability is particularly pronounced at high
               strains, such as those that occur during diapedesis through the
               vascular wall. Conclusion: Overall, monocytic cells become less
               compressible but more deformable upon activation. This change in
               mechanical response under different modes of deformation could
               be important in understanding the interplay between the
               mechanics and function of these cells. In addition, our data are
               of direct relevance for computational modeling and analysis of
               the distinct monocytic behavior in the circulation and the
               extravascular space. Lastly, an understanding of the changes of
               monocyte mechanical properties will be important in the
               development of diagnostic tools and therapies concentrating on
               circulating cells. \copyright{} 2014 Ravetto et al.},
	author = {Ravetto, Agnese and Wyss, Hans M and Anderson, Patrick D and Den Toonder, Jaap M J and Bouten, Carlijn V C},
	journal = {PLoS One},
	keywords = {Capillary\_micromechanics;CELL CHARACTERIZATION ;Paper\_Kalpit\_Andreas},
	month = mar,
	number = 3,
	publisher = {Public Library of Science},
	title = {Monocytic cells become less compressible but more deformable upon activation},
	volume = 9,
	year = 2014}

@article{Kong2014-ha,
	abstract = {In this work, we have developed a facile, economical
               microfluidic approach as well as a simple model description to
               measure and predict the mechanical properties of composite
               core-shell microparticles made from materials with dramatically
               different elastic properties. By forcing the particles through a
               tapered capillary and analyzing their deformation, the shear and
               compressive moduli can be measured in one single experiment. We
               have also formulated theoretical models that accurately capture
               the moduli of the microparticles in both the elastic and the
               non-linear deformation regimes. Our results show how the moduli
               of these core-shell structures depend on the material
               composition of the core-shell microparticles, as well as on
               their microstructures. The proposed technique and the
               understanding enabled by it also provide valuable insights into
               the mechanical behavior of analogous biomaterials, such as
               liposomes and cells. \copyright{} 2014 the Partner
               Organisations.},
	author = {Kong, Tiantian and Wang, Liqiu and Wyss, Hans M and Shum, Ho Cheung},
	journal = {Soft Matter},
	keywords = {Capillary\_micromechanics;CELL CHARACTERIZATION ;ICR\_2023;Paper\_Kalpit\_Andreas},
	month = may,
	number = 18,
	pages = {3271--3276},
	publisher = {Royal Society of Chemistry},
	title = {Capillary micromechanics for core-shell particles},
	volume = 10,
	year = 2014}

@article{Wyss2010-xq,
	abstract = {We present a simple method for accessing the elastic properties
               of microscopic deformable particles. This method is based on
               measuring the pressure-induced deformation of soft particles as
               they are forced through a tapered glass microcapillary. It
               allows us to determine both the compressive and the shear
               modulus of a deformable object in one single experiment.
               Measurements on a model system of poly-acrylamide microgel
               particles exhibit good agreement with measurements on bulk gels
               of identical composition. Our approach is applicable over a wide
               range of mechanical properties and should thus be a valuable
               tool for the characterization of a variety of soft and
               biological materials. \copyright{} 2011 The Royal Society of
               Chemistry.},
	author = {Wyss, Hans M and Franke, Thomas and Mele, Elisa and Weitz, David A},
	journal = {Soft Matter},
	keywords = {Capillary\_micromechanics;CELL CHARACTERIZATION ;ICR\_2023;Paper\_Kalpit\_Andreas},
	month = sep,
	number = 18,
	pages = {4550--4555},
	publisher = {The Royal Society of Chemistry},
	title = {Capillary micromechanics: Measuring the elasticity of microscopic soft objects},
	volume = 6,
	year = 2010}

@article{Voudouris2013-lk,
	abstract = {Microgels of poly-N-isopropylacrylamide (pNIPAM) exhibit a
              remarkable sensitivity to environmental conditions, most
              strikingly a pronounced deswelling that occurs close to the lower
              critical solution temperature (LCST) of the polymer at
              $\approx$32 $\,^{\circ}$C. This transition has been widely studied and
              exploited in a range of applications. Along with changes in size,
              significant changes are also expected for the mechanical response
              of the particles. However, the full elastic properties of these
              particles as a function of temperature, T, have not yet been
              assessed at the single-particle level. Here we present
              measurements of the elastic properties of pNIPAM particles as a
              function of both temperature and cross-linking density using
              capillary micromechanics, a technique based on the
              pressure-dependent deformation of particles trapped in a tapered
              glass capillary. The shear elastic modulus G increased
              monotonously upon increasing temperature. In contrast, but in
              qualitative agreement with previous experiments on macroscopic
              pNIPAM hydrogels, we found that the compressive elastic modulus K
              of our microgels exhibits a dip close to the LCST. Remarkably,
              this dip is less sharp and deep than that observed in macroscopic
              hydrogels. The Poisson ratio of the particles also exhibits a
              pronounced dip close to the LCST, reaching unusually low minimum
              values of $\sigma$ $\approx$ 0.15. To rationalize this behavior,
              we compared our experimental data to Flory-Rehner theory; the
              theory is able to qualitatively predict the general mechanical
              behavior observed, thus indicating that the observed dip in the
              Poisson ratio can be accounted for by simple thermodynamic
              arguments. \copyright{} 2013 The Royal Society of Chemistry.},
	author = {Voudouris, Panayiotis and Florea, Daniel and Van Der Schoot, Paul and Wyss, Hans M},
	journal = {Soft Matter},
	keywords = {Capillary\_micromechanics;CELL CHARACTERIZATION ;Paper\_Kalpit\_Andreas},
	month = aug,
	number = 29,
	pages = {7158--7166},
	title = {Micromechanics of temperature sensitive microgels: Dip in the Poisson ratio near the {LCST}},
	volume = 9,
	year = 2013}

@article{Wyss2011-qi,
	abstract = {The mechanical properties of tissues and cells including renal
              glomeruli are important determinants of their differentiated
              state, function, and responses to injury but are not well
              characterized or understood. Understanding glomerular mechanics
              is important for understanding renal diseases attributable to
              abnormal expression or assembly of structural proteins and
              abnormal hemodynamics. We use atomic force microscopy (AFM) and a
              new technique, capillary micromechanics, to measure the elastic
              properties of rat glomeruli. The Young's modulus of glomeruli was
              2,500 Pa, and it was reduced to 1,100 Pa by cytochalasin and
              latunculin, and to 1,400 Pa by blebbistatin. Cytochalasin or
              latrunculin reduced the F/G actin ratios of glomeruli but did not
              disrupt their architecture. To assess glomerular biomechanics in
              disease, we measured the Young's moduli of glomeruli from two
              mouse models of primary glomerular disease, Col4a3-/- mice
              (Alport model) and Tg26HIV/nl mice (HIV-associated nephropathy
              model), at stages where glomerular injury was minimal by
              histopathology. Col4a3-/- mice express abnormal glomerular
              basement membrane proteins, and Tg26HIV/nl mouse podocytes have
              multiple abnormalities in morphology, adhesion, and cytoskeletal
              structure. In both models, the Young's modulus of the glomeruli
              was reduced by 30\%. We find that glomeruli have specific and
              quantifiable biomechanical properties that are dependent on the
              state of the actin cytoskeleton and nonmuscle myosins. These
              properties may be altered early in disease and represent an
              important early component of disease. This increased
              deformability of glomeruli could directly contribute to disease
              by permitting increased distension with hemodynamic force or
              represent a mechanically inhospitable environment for glomerular
              cells.},
	author = {Wyss, Hans M and Henderson, Joel M and Byfield, Fitzroy J and Bruggeman, Leslie A and Ding, Yaxian and Huang, Chunfa and Suh, Jung Hee and Franke, Thomas and Mele, Elisa and Pollak, Martin R and Miner, Jeffrey H and Janmey, Paul A and Weitz, David A and Miller, R Tyler},
	journal = {American Journal of Physiology - Cell Physiology},
	keywords = {Actin; Alport syndrome; Atomic force microscopy; Biophysics; Cytoskeleton; Glomerulus; HIV-associated neuropathy;Capillary\_micromechanics;CELL CHARACTERIZATION ;ICR\_2023;Paper\_Kalpit\_Andreas},
	month = mar,
	number = 3,
	pages = {397--405},
	title = {Biophysical properties of normal and diseased renal glomeruli},
	volume = 300,
	year = 2011}

@article{Sleeboom2017-el,
	abstract = {We use dedicated microfluidic devices to expose soft hydrogel
              particles to a rapid change in the externally applied osmotic
              pressure and observe a surprising, nonmonotonic response: After
              an initial rapid compression, the particle slowly reswells to
              approximately its original size. We theoretically account for
              this behavior, enabling us to extract important material
              properties from a single microfluidic experiment, including the
              compressive modulus, the gel permeability, and the diffusivity of
              the osmolyte inside the gel. We expect our approach to be
              relevant to applications such as controlled release,
              chromatography, and responsive materials.},
	author = {Sleeboom, Jelle J F and Voudouris, Panayiotis and Punter, Melle T J J M and Aangenendt, Frank J and Florea, Daniel and van der Schoot, Paul and Wyss, Hans M},
	journal = {Phys. Rev. Lett.},
	keywords = {Polyacrylamide;Osmotic\_shock;Paper\_Kalpit\_Andreas},
	language = {en},
	month = sep,
	number = 9,
	pages = {098001},
	title = {Compression and Reswelling of Microgel Particles after an Osmotic Shock},
	volume = 119,
	year = 2017}

@article{Aangenendt2017-vp,
	author = {Aangenendt, Frank J and Mattsson, Johan and Ellenbroek, Wouter G and Wyss, Hans M},
	journal = {Phys. Rev. Applied},
	keywords = {Osmotic\_shock;Polyacrylamide;Soft particle mechanics;Paper\_Kalpit\_Andreas},
	month = jul,
	number = 1,
	pages = {014003},
	publisher = {American Physical Society},
	title = {Mechanics from Calorimetry: Probing the Elasticity of Responsive Hydrogels},
	volume = 8,
	year = 2017}

@article{Wang2019-rd,
	abstract = {A novel ion-conducting supramolecular hydrogel with reversible
              photoconductive properties in which the azobenzene motif,
              $\alpha$-cyclodextrin ($\alpha$-CD), and ionic liquid are grafted
              onto the gel matrix is reported. Host-guest interactions with
              different association constants between $\alpha$-CD and
              azobenzene or the anionic part of the ionic liquid can be readily
              tuned by photoinduced trans-cis isomerization of the azobenzene
              unit. When irradiated by 365 nm light, $\alpha$-CD prefers to
              form a complex with the anionic part of the ionic liquid,
              resulting in decreased ionic mobility and thus high resistance of
              the hydrogel. However, under 420 nm light irradiation, a more
              stable complex is again formed between $\alpha$-CD and
              trans-azobenzene, thereby releasing the bound anions to
              regenerate the low-resistive hydrogel. As such, remote control of
              the ionic conductivity of the hydrogel is realized by simple
              host-guest chemistry. With the incorporation of a logic gate,
              this hydrogel is able to reversibly switch an electric circuit on
              and off by light irradiation with certain wavelengths. The
              concept of photoswitchable ionic conductivity of a hydrogel
              mediated by competitive molecular recognition is potentially
              promising toward the fabrication of optoelectronic devices and
              applications in bioelectronic technology.},
	author = {Wang, Hu and Zhu, Chao Nan and Zeng, Hong and Ji, Xiaofan and Xie, Tao and Yan, Xuzhou and Wu, Zi Liang and Huang, Feihe},
	journal = {Adv. Mater.},
	keywords = {host-guest interactions; hydrogel; photoconductive effect; photoresponsiveness; supramolecular chemistry;Paper\_Kalpit\_Andreas},
	language = {en},
	month = mar,
	number = 12,
	pages = {e1807328},
	title = {Reversible {Ion-Conducting} Switch in a Novel {Single-Ion} Supramolecular Hydrogel Enabled by Photoresponsive {Host-Guest} Molecular Recognition},
	volume = 31,
	year = 2019}

@article{Li2017-zo,
	abstract = {A photoresponsive poly(o-nitrobenzyloxycarbonyl-L-lysine)-b-PEO
               (PNBL-b-PEO) polypeptide copolymer was synthesized and its
               photosensitive cleavage and self-assembly were monitored by
               means of UV-vis spectroscopy, 1H NMR, DLS, and TEM. Three kinds
               of dual-sensitive (i.e., photo/pH-thermo) polypeptide normal and
               reverse micellar hydrogels were then fabricated by the physical
               cross-linking of the self-assembled micelles. Utilizing the
               inclusion complexation between $\alpha$-cyclodextrin
               ($\alpha$-CD) and PEO of the normal micelles of PNBL-b-PEO or
               polylysine-b-PEO, photo/pH-thermo-sensitive normal micellar
               hydrogels were fabricated; in contrast, the reverse micelles of
               polylysine-b-PEO@$\alpha$-CD self-assembled at pH = 3 and then
               were transformed into a pH-thermo-sensitive reverse micellar
               hydrogel at pH = 10. The multiple self-assembly and hydrogel
               properties were thoroughly characterized by means of UV-vis
               spectroscopy, circular dichroism (CD), wide angle X-ray
               diffraction (WAXD), DLS, zeta potential, rheology, TEM, and SEM.
               Notably, these dual-sensitive polypeptide hydrogels with a
               higher mechanical modulus (10--105 kPa) were facilely
               constructed and the mechanical modulus can be further tuned by
               varying the UV-irradiation time, the amount of $\alpha$-CD
               added, and the copolymer concentration. Consequently, this work
               provides a versatile platform for constructing polypeptide
               copolymer hydrogels with tunable mechanical and
               stimuli-sensitive properties.},
	author = {Li, Pan and Zhang, Jiacheng and Dong, Chang-Ming},
	journal = {Polym. Chem.},
	keywords = {Paper\_Kalpit\_Andreas},
	language = {en},
	month = nov,
	number = 45,
	pages = {7033--7043},
	publisher = {The Royal Society of Chemistry},
	title = {Photosensitive {poly(o-nitrobenzyloxycarbonyl-L-lysine)-b-PEO} polypeptide copolymers: synthesis, multiple self-assembly behaviors, and the photo/pH-thermo-sensitive hydrogels},
	volume = 8,
	year = 2017}

@article{Shang2018-nq,
	abstract = {A facile and versatile photo-patterning method to fabricate
              ``smart'' hydrogels with defined lateral and vertical
              inhomogeneity of hydrogel composition and dimensions has been
              developed via generating programmable composite hydrogels and
              bilayer hydrogels based on thermal and ionic strength-responsive
              poly(N-isopropylacrylamide) and pH-sensitive poly(acrylic acid)
              hydrogels. These hydrogels are capable of responding to
              triple-stimuli and inducing reversible ``on'' and ``off'' states
              upon external stimulation due to abrupt volume changes of the
              responsive hydrogel networks. Moreover, the composite and bilayer
              hydrogels show a reversible and repeatable direction-controllable
              bending behavior upon variation of temperature, ionic strength
              and pH, which is the result of the structural inhomogeneity and
              the modulation of the hydrogel solvation state in response to
              these changes. Importantly, different bending behaviors can be
              structurally programmed by controlling the patterned components,
              which undergo different swelling or shrinkage and further
              generate asymmetric internal stresses within the composite
              hydrogels in a specific manner. Additionally, such asymmetric
              internal stresses drive the shape deformations of the composite
              hydrogels, which are promising for potential applications in soft
              robots and actuators.},
	author = {Shang, Jiaojiao and Theato, Patrick},
	journal = {Soft Matter},
	keywords = {Paper\_Kalpit\_Andreas},
	language = {en},
	month = nov,
	number = 41,
	pages = {8401--8407},
	title = {Smart composite hydrogel with pH-, ionic strength- and temperature-induced actuation},
	volume = 14,
	year = 2018}

@article{Zhang2018-kc,
	abstract = {Intestinal delivery of probiotics to modulate microbiome
               compositions has potential effects on the treatment of plenty of
               human diseases. However, the gastric acid in the stomach can
               greatly reduce the number of viable probiotics that reach the
               intestine. Here, sodium alginate/cellulose nanofiber gel
               macrospheres (ACMs) were fabricated by extruding a mixture of
               sodium alginate (SA) and TEMPO-oxidized cellulose nanofiber
               (CNF) into CaCl2 solutions for cross-linking. These gel
               macrospheres were evaluated as capsules for the encapsulation of
               probiotics. The structure of ACMs was studied by
               Fourier-transform infrared spectroscopy (FTIR) and X-ray
               diffractometry (XRD). The thermal properties, morphological
               properties, swelling properties, and cell viability of ACMs were
               also investigated. Moreover, the proliferation of probiotics in
               ACMs and in vitro release of probiotics from ACMs were
               evaluated. The results show that ACMs are stabilized in
               simulated gastric fluid, ensuring better protection of
               encapsulated probiotics in acidic environment. On the contrary,
               they will swell in simulated intestinal fluid, contributing to
               the release of encapsulated probiotics. The pH-responsive
               property of ACMs make them available to protect probiotics in
               simulated gastric fluids as well as release probiotics in
               simulated intestinal fluids, indicating potential application
               for intestinal-targeted delivery of probiotics.},
	author = {Zhang, Hao and Yang, Chen and Zhou, Weijie and Luan, Qian and Li, Wenlin and Deng, Qianchun and Dong, Xuyan and Tang, Hu and Huang, Fenghong},
	journal = {ACS Sustainable Chem. Eng.},
	keywords = {Paper\_Kalpit\_Andreas},
	month = nov,
	number = 11,
	pages = {13924--13931},
	publisher = {American Chemical Society},
	title = {A {pH-Responsive} Gel Macrosphere Based on Sodium Alginate and Cellulose Nanofiber for Potential Intestinal Delivery of Probiotics},
	volume = 6,
	year = 2018}

@article{Wyss2015-yx,
	author = {Wyss, Hans M},
	journal = {Biophys. J.},
	keywords = {Capillary\_micromechanics;CELL CHARACTERIZATION ;Paper\_Kalpit\_Andreas},
	language = {en},
	month = nov,
	number = 10,
	pages = {1997--1998},
	publisher = {Biophysical Society},
	title = {Cell Mechanics: Combining Speed with Precision},
	volume = 109,
	year = 2015}

@article{Johnson2004-mw,
	abstract = {Tensile tests were conducted on a 2-hydroxyethyl methacrylate
              (HEMA)--acrylic acid (AA) comonomer gel sensitive to variations
              in environmental pH. Mechanical properties (Young's modulus,
              Poisson's ratio, ultimate tensile strength, and percent
              elongation at break) were determined at different levels of
              swelling equilibrium. Shifts in ultimate tensile strength (from
              300 to 60 kPa) and percent elongation at break (from 150\% to
              30\%) were observed between samples tested in the swollen and
              unswollen states. Additional tests were conducted to determine
              the effects of crosslinking and polymerization conditions on
              mechanical properties. Increasing the crosslinker component from
              0.2\% to 1\% resulted in an increase in Young's modulus (34 to
              380 kPa) by an order of magnitude. It is found that adjustment of
              the crosslinker component of the hydrogel is an effective method
              of controlling mechanical properties.},
	author = {Johnson, B D and Beebe, D J and Crone, W C},
	journal = {Materials Science and Engineering: C},
	keywords = {Hydrogel; Smart materials; Mechanical properties;Paper\_Kalpit\_Andreas},
	month = jun,
	number = 4,
	pages = {575--581},
	title = {Effects of swelling on the mechanical properties of a pH-sensitive hydrogel for use in microfluidic devices},
	volume = 24,
	year = 2004}

@article{Ofner2017-nh,
	abstract = {High-volume production of monodisperse droplets is of importance
               for industrial applications due to increased emulsion stability,
               precise control over droplet volumes, and the formation of
               periodic arranged structures. So far, parallelized microfluidic
               devices are limited by either their complicated channel geometry
               or by their chemically or thermally unstable embedding material.
               This study shows a scalable microfluidic step emulsification
               chip that enables production of monodisperse emulsions at a
               throughput of up to 25 mL h−1 in a glass device with 364
               linearly parallelized droplet makers. The chemical and thermal
               stability of such a glass device allows for the preparation of a
               broad variety of functional particles and microdroplets by using
               any desired solvent together with nanoparticles, polymers, and
               hydrogels. Moreover, the microfluidic device can be stringently
               cleaned for nearly unlimited use and permits the alternating
               production of oil-in-water and water-in-oil emulsions. The
               combined high throughput, chemical and thermal stability offered
               by our device enables production of monodisperse functional
               materials for large-scale applications.},
	author = {Ofner, Alessandro and Moore, David G and R{\"u}hs, Patrick A and Schwendimann, Pascal and Eggersdorfer, Maximilian and Amstad, Esther and Weitz, David A and Studart, Andr{\'e} R},
	copyright = {http://onlinelibrary.wiley.com/termsAndConditions\#vor},
	journal = {Macromol. Chem. Phys.},
	keywords = {Step emulsification;Paper\_Kalpit\_Andreas},
	language = {en},
	month = jan,
	number = 2,
	pages = {1600472},
	publisher = {Wiley},
	title = {High‐throughput step emulsification for the production of functional materials using a glass microfluidic device},
	volume = 218,
	year = 2017}

@article{Montessori2018-kj,
	author = {Montessori, Andrea and Lauricella, Marco and Succi, Sauro and Stolovicki, Elad and Weitz, David},
	journal = {Phys. Rev. Fluids},
	keywords = {Paper\_Kalpit\_Andreas},
	month = jul,
	number = 7,
	pages = {072202},
	publisher = {American Physical Society},
	title = {Elucidating the mechanism of step emulsification},
	volume = 3,
	year = 2018}

@article{Albro2009-zl,
	abstract = {This study reports experimental measurements of solute
              diffusivity and partition coefficient for various solute
              concentrations and gel porosities, and proposes novel
              constitutive relations to describe these observed values. The
              longer-term aim is to explore the theoretical ramifications of
              accommodating variations in diffusivity and partition coefficient
              with solute concentration and tissue porosity, and investigate
              whether they might suggest novel mechanisms not previously
              recognized in the field of solute transport in deformable porous
              media. The study implements a model transport system of agarose
              hydrogels to investigate the effect of solute concentration and
              hydrogel porosity on the transport of dextran polysaccharides.
              The proposed phenomenological constitutive relations are shown to
              provide better fits of experimental results than prior models
              proposed in the literature based on the microstructure of the
              gel. While these constitutive models were developed for the
              transport of dextran in agarose hydrogels, it is expected that
              they may also be applied to the transport of similar molecular
              weight solutes in other porous media. This quantification can
              assist in the application of biophysical models that describe
              biological transport in deformable tissues, as well as the cell
              cytoplasm.},
	author = {Albro, Michael B and Rajan, Vikram and Li, Roland and Hung, Clark T and Ateshian, Gerard A},
	journal = {Cell. Mol. Bioeng.},
	keywords = {Paper\_Kalpit\_Andreas},
	month = sep,
	number = 3,
	pages = {295--305},
	title = {Characterization of the {Concentration-Dependence} of Solute Diffusivity and Partitioning in a Model {Dextran--Agarose} Transport System},
	volume = 2,
	year = 2009}

@misc{Fernandez-Nieves2003-pt,
	author = {Fern{\'a}ndez-Nieves, A and Fern{\'a}ndez-Barbero, A and Vincent, B and de las Nieves, F J},
	journal = {The Journal of Chemical Physics},
	keywords = {Paper\_Kalpit\_Andreas},
	number = 19,
	pages = {10383--10388},
	title = {Osmotic de-swelling of ionic microgel particles},
	volume = 119,
	year = 2003}

@article{Kong2018-zg,
	abstract = {BACKGROUND: Poorly packed chromatography columns are known to
              reduce drastically the column efficiency and produce broader
              peaks. Controlled bed compression has been suggested to be a
              useful approach for solving this problem. Here the relationship
              between column efficiency and resolution of protein separation
              are examined when preparative chromatography media were
              compressed using mechanical and hydrodynamic methods. Sepharose
              CL-6B, an agarose based size exclusion media was examined at
              bench and pilot scale. The asymmetry and height equivalent of a
              theoretical plate (HETP) was determined by using 2\% v/v acetone,
              whereas the void volume and intraparticle porosity (ϵ p) were
              estimated by using blue dextran. A protein mixture of ovalbumin
              (chicken), bovine serum albumin (BSA) and $\gamma$'- globulin
              (bovine) with molecular weights of 44, 67 and 158 kDa,
              respectively, were used as a 'model' separation challenge.
              RESULTS: Mechanical compression achieved a reduction in plate
              height for the column with a concomitant improvement in
              asymmetry. Furthermore, the theoretical plate height decreased
              significantly with mechanical compression resulting in a 40\%
              improvement in purity compared with uncompressed columns at the
              most extreme conditions of compression used. CONCLUSION: The
              results suggest that the mechanical bed compression of Sepharose
              CL-6B can be used to improve the resolution of protein
              separation. \copyright{} 2017 The Authors. Journal of Chemical
              Technology \& Biotechnology published by John Wiley \& Sons Ltd
              on behalf of Society of Chemical Industry.},
	author = {Kong, Darryl Yc and Gerontas, Spyridon and McCluckie, Ross A and Mewies, Martin and Gruber, David and Titchener-Hooker, Nigel J},
	journal = {J. Chem. Technol. Biotechnol.},
	keywords = {HETP; Sepharose CL‐6B; bed compression; preparative chromatography; protein separation; size exclusion chromatography;Paper\_Kalpit\_Andreas},
	language = {en},
	month = jul,
	number = 7,
	pages = {1959--1965},
	title = {Effects of bed compression on protein separation on gel filtration chromatography at bench and pilot scale},
	volume = 93,
	year = 2018}

@article{Regmi2010-ka,
	author = {Regmi, Rajesh and Bhattarai, Shanta Raj and Sudakar, Chandran and Wani, Amit S and Cunningham, Robert and Vaishnava, Prem P and Naik, Ratna and Oupicky, David and Lawes, Gavin},
	journal = {J. Mater. Chem.},
	keywords = {Paper\_Kalpit\_Andreas},
	language = {en},
	number = 29,
	pages = {6158--6163},
	publisher = {Royal Society of Chemistry},
	title = {Hyperthermia controlled rapid drug release from thermosensitive magnetic microgels},
	volume = 20,
	year = 2010}

@article{Park2010-al,
	abstract = {Thermosensitive and cationic poly(organophosphazenes) were
              designed and synthesized for the sustained delivery of human
              growth hormone (hGH) charged negatively at the physiological
              conditions to enhance greatly patient convenience and to improve
              efficacy and stability. Protamine for a complex formation with
              hGH was chosen and conjugated to carboxylic acid-terminated
              poly(organophosphazenes) by a covalent amide linkage. The aqueous
              solution of the cationic polymer conjugates formed a gel at 37
              degrees C regardless of hGH presence. When the conjugate solution
              was mixed with hGH solution, a complex was formed and free hGH
              could be released from the complex. In the in vitro and in vivo
              release studies of hGH/polymer-protamine conjugate, the initial
              burst release was suppressed and the release period was prolonged
              as the protamine amount was increased. In the PK and PD studies
              with cynomolgus monkeys, a single administration of hGH/cationic
              polymer conjugate induced the elevated plasma level of hGH until
              5 days and also elevated plasma level of IGF-1 as a function of
              free hGH until 13 days. These results suggest that the
              injectable, thermosensitive, and cationic
              poly(organophosphazene)-protamine conjugate may hold a great
              potential as an effective carrier for sustained release of hGH
              with improved patient convenience, stability and efficacy.},
	author = {Park, Mi-Ran and Chun, Changju and Ahn, Sung-Won and Ki, Min-Hyo and Cho, Chong-Su and Song, Soo-Chang},
	journal = {Biomaterials},
	keywords = {Paper\_Kalpit\_Andreas},
	language = {en},
	month = feb,
	number = 6,
	pages = {1349--1359},
	title = {Cationic and thermosensitive protamine conjugated gels for enhancing sustained human growth hormone delivery},
	volume = 31,
	year = 2010}

@article{Wu2007-gu,
	abstract = {A new thermosensitive hydrogel was designed and prepared by
              simply mixing N-[(2-hydroxy-3-trimethylammonium) propyl] chitosan
              chloride (HTCC) and poly(ethylene glycol) (PEG) with a small
              amount of alpha-beta-glycerophosphate (alpha-beta-GP). The
              optimum preparative condition was investigated, and the obtained
              formulation underwent thermal transition from solution below or
              at room temperature to non-flowing hydrogel around 37 degrees C
              in several minutes. As a new formulation, its potential use as
              nasal drug delivery system was studied. It can be dropped or
              sprayed easily into nasal cavity and spread on the nasal mucosa
              in solution state. After being administered into nasal cavity,
              the solution transformed into viscous hydrogel at body
              temperature, which decreased nasal mucociliary clearance rate and
              released drug slowly. Morever, quaternized chitosan as absorption
              enhancer has been studied extensively in several reports and
              proved its non-toxicity, mucoadhesivity and the capacity to open
              the tight junctions between epithelial cells. Therefore, in this
              study insulin as a model drug was entrapped in this formulation
              and its release behavior in vitro was also investigated. The
              enhancement of absorption of fluorescein isothiocyanate
              (FITC)-labeled insulin in rat nasal cavity by this formulation
              was proved by confocal laser scanning microscopy (CLSM). The
              cytoxicity and the change of the blood glucose concentration
              after nasal administration of this hydrogel were also
              investigated. The hydrogel formulation decreased the blood
              glucose concentration apparently (40-50\% of initial blood
              glucose concentration) for at least 4-5h after administration,
              and no apparent cytoxicity was found after application. These
              results showed that HTCC-PEG-GP formulation can be used as nasal
              drug delivery system to improve the absorption of hydrophilic
              macromolecular drugs.},
	author = {Wu, Jie and Wei, Wei and Wang, Lian-Yan and Su, Zhi-Guo and Ma, Guang-Hui},
	journal = {Biomaterials},
	keywords = {Paper\_Kalpit\_Andreas},
	language = {en},
	month = apr,
	number = 13,
	pages = {2220--2232},
	title = {A thermosensitive hydrogel based on quaternized chitosan and poly(ethylene glycol) for nasal drug delivery system},
	volume = 28,
	year = 2007}

@article{Shi2011-vp,
	abstract = {N-[(2-Hydroxy-3-trimethylammonium)propyl] chitosan chloride
              (HTCC) was chemically modified using glycidyltrimethylammonium
              chloride (GTMAC). A new composite hydrogel was prepared using the
              mixture of HTCC and $\alpha$-$\beta$-glycerophosphate
              ($\alpha$-$\beta$-GP). The gelation of HTCC/GP mainly depended on
              the concentration and proportion of HTCC and GP.
              Thermogravimetric analysis exhibited high stability of HTCC/GP
              hydrogels. Surface morphology assay demonstrated that HTCC/GP
              hydrogels were well constructed with three-dimensional (3D)
              porous structures in the range of 5 of 40 $\mu$m. The insulin was
              entrapped during the formation of hydrogel. In vitro, the insulin
              release was controlled by modifying the composition, drug
              loading, and pH condition. The hydrogel dissolved and released
              drug quickly under acidic condition, whereas it absorbed water
              and released drug slowly under neutral or basic conditions. The
              hydrogels were biocompatible, and the cells could adhere to and
              then migrated to the hydrogels. Furthermore, these cells were
              viable and retained 3D morphology inside the hydrogels.
              Interestingly, HTCC/GP hydrogel showed both thermo- and
              pH-sensitive properties. There are potential applications in
              tissue engineering, cell encapsulation, and intelligent drug
              delivery systems.},
	author = {Shi, Wenping and Ji, Yanwen and Zhang, Xinge and Shu, Shujun and Wu, Zhongming},
	journal = {J. Pharm. Sci.},
	keywords = {Paper\_Kalpit\_Andreas},
	language = {en},
	month = mar,
	number = 3,
	pages = {886--895},
	title = {Characterization of ph- and thermosensitive hydrogel as a vehicle for controlled protein delivery},
	volume = 100,
	year = 2011}

@article{Meyer1998-al,
	abstract = {Stable liposomes were rendered pH-sensitive by complexation to a
              polymer that undergoes marked temperature- and pH-dependent water
              solubility changes. The N-isopropylacrylamide-methacrylic acid
              copolymer was prepared with or without octadecyl acrylate. At pH
              below the phase transition of the polymer, egg
              phosphatidylcholine liposomes quickly released a part of their
              contents only when associated with the octadecyl aliphatic chain
              grafted polymer at 37 degrees C. Similarly, sterically stabilized
              liposomes also quickly released a significant part of the
              entrapped fluorescent markers at pH 5.5-4.9, values corresponding
              to those of endosomes/lysosomes. This new pH-sensitive
              liposome-polymer system may further improve the efficiency of
              liposomal drug delivery.},
	author = {Meyer, O and Papahadjopoulos, D and Leroux, J C},
	journal = {FEBS Lett.},
	keywords = {Paper\_Kalpit\_Andreas},
	language = {en},
	month = jan,
	number = 1,
	pages = {61--64},
	title = {Copolymers of N-isopropylacrylamide can trigger pH sensitivity to stable liposomes},
	volume = 421,
	year = 1998}

@article{Hsiue2003-ub,
	abstract = {The goal of this research was to design thermosensitive drug
              vehicles for glaucoma therapy. Thermosensitive ophthalmic drop
              was prepared by mixing linear
              poly(N-isopropylacrylamide-g-2-hydroxyethyl methacrylate)
              (PNIPAAm-g-PHEMA), PNIPAAm-g-PHEMA gel particles and antiglaucoma
              drug. This produced polymeric eyedrop containing the drug
              epinephrine was a clear solution at room temperature which became
              a soft film after contacting the surface of cornea. The drug
              entrapped within the tangled polymer chains was therefore
              released progressively after topical application. Evaluation of
              the drug release responded as a function of crosslinking density
              and PHEMA macromer contents. The in vivo studies indicated that
              the intraocular pressure (IOP)-lowering effect for a polymeric
              eyedrop lasted for 26 h, which is significantly better than the
              effect of traditional eyedrop (8 h). Hence our investigations
              successfully prove that the thermosensitive polymeric eyedrop
              with ability of controlled drug release exhibits a greater
              potential for glaucoma therapy.},
	author = {Hsiue, Ging-Ho and Chang, Ru-Wen and Wang, Chau-Hui and Lee, Shih-Huang},
	journal = {Biomaterials},
	keywords = {Paper\_Kalpit\_Andreas},
	language = {en},
	month = jun,
	number = 13,
	pages = {2423--2430},
	title = {Development of in situ thermosensitive drug vehicles for glaucoma therapy},
	volume = 24,
	year = 2003}

@article{Roos2003-xf,
	abstract = {A low density polyethylene (LDPE) model surface was coated with
              poly(amino-p-xylylene) (amino-ppx) via chemical vapour deposition
              (CVD) polymerization. The functional surface was used to
              immobilize a polymeric drug release system consisting of
              poly(N-isopropylacrylamide) (NIPAAm)-co-poly(acrylic acid) (AAc).
              The coupled drug release system was used to incorporate the
              thrombin inhibitor r-hirudin. For the investigation of the
              concentration of incorporated r-hirudin and the release profile
              over a given period of time r-hirudin was labelled with 123I as
              well as fluorescein isothiocyanate (FITC). Using an incubation
              solution concentration of 0.2\% at pH 5 and an ionic strength of
              0.7 M a maximum concentration of 2.21 (+/- 0.11) nmol/cm2 of
              r-hirudin was detected. FITC-r-hirudin was almost quantitatively
              (2.08 +/- 10 nmol/cm2; 94\%) released from the surface coating
              within a period of 14 days.},
	author = {Roos, Andreas and Klee, Doris and Schuermann, Karl and H{\"o}cker, Hartwig},
	journal = {Biomaterials},
	keywords = {Paper\_Kalpit\_Andreas},
	language = {en},
	month = nov,
	number = 24,
	pages = {4417--4423},
	title = {Development of a temperature sensitive drug release system for polymeric implant devices},
	volume = 24,
	year = 2003}

@article{Yu2009-pi,
	abstract = {Abstract A series of
               poly(N-isopropylacrylamide-co-N-hydroxymethylacrylamide)
               P(NIPAM-co-NHMA) copolymers were firstly synthesized via free
               radical polymerization. Then, the hydrophobic, photosensitive
               2-diazo-1,2-naphthoquinone (DNQ) molecules were partially and
               randomly grafted onto P(NIPAM-co-NHMA) backbone through
               esterification to obtain a triple-stimuli (photo/pH/thermo)
               responsive copolymers of P(NIPAM-co-NHMA-co-DNQMA). UV-vis
               spectra showed that the lower critical solution temperature
               (LCST) of P(NIPAM-co-NHMA) ascended with increasing hydrophilic
               comonomer NHMA molar fraction and can be tailored by pH
               variation as well. The LCST of the P(NIPAM-co-NHMA) went down
               firstly after DNQ modification and subsequently shifted to
               higher value after UV irradiation. Meanwhile, the phase
               transition profile of P(NIPAM-co-NHMA-co-DNQMA) could be
               triggered by pH and UV light as expected. Thus, a triple-stimuli
               responsive copolymer whose solution properties could be,
               respectively, modulated by temperature, light, and pH, has been
               achieved. These stimuli-responsive properties should be very
               important for controlled release delivery system. ? 2009 Wiley
               Periodicals, Inc. J Polym Sci Part A: Polym Chem 47: 2763?2773,
               2009},
	author = {Yu, Yuan-Yuan and Tian, Feng and Wei, Chuan and Wang, Chang-Chun},
	journal = {J. Polym. Sci. A Polym. Chem.},
	keywords = {Paper\_Kalpit\_Andreas},
	language = {en},
	month = jun,
	number = 11,
	pages = {2763--2773},
	publisher = {Wiley},
	title = {Facile synthesis of triple-stimuli (photo/pH/thermo) responsive copolymers of 2-diazo-1,2-naphthoquinone-mediated {poly(N-isopropylacrylamide-co-N-hydroxymethylacrylamide})},
	volume = 47,
	year = 2009}

@article{Zhang2007-jf,
	abstract = {Brain tissue engineering has now emerged as one of the most
               promising treatments for the traumatic brain injury. In this
               article, two groups of three-dimensional (3D) hydrogel
               structures composed of gelatin and gelatin/hyaluronan have been
               formed using our 3D cell assembly technique for in vivo study in
               rats, in order to investigate their effects in reparation of
               injury in the central nervous system (CNS). The structures were
               implanted into cortical defects created in rat brains, and their
               abilities to improve the brain tissue reconstruction were then
               evaluated. After 4, 8, 10, and 13 weeks of implantation,
               sections of brains were processed with NISSL staining for
               observing the immigration of host neural cells into the
               implanted materials and the degradation property of the
               materials. The results showed that simplex gelatin and
               gelatin/hyaluronan (20:1) with 3D structures both have good
               biocompatibility with brain tissue while gelatin/hyaluronan has
               a better contiguity with the surrounding tissue. Through our
               primary study, it seems that 3D gelatin/hyaluronan structures
               may be useful in brain tissue repair.},
	author = {Zhang, Ting and Yan, Yongnian and Wang, Xiaohong and Xiong, Zhuo and Lin, Feng and Wu, Rendong and Zhang, Renji},
	journal = {J. Bioact. Compat. Polym.},
	keywords = {Paper\_Kalpit\_Andreas},
	month = jan,
	number = 1,
	pages = {19--29},
	publisher = {SAGE Publications Ltd STM},
	title = {Three-dimensional Gelatin and {Gelatin/Hyaluronan} Hydrogel Structures for Traumatic Brain Injury},
	volume = 22,
	year = 2007}

@article{Gordon2010-vh,
	abstract = {In this work silica nanoparticles (SNP) containing the model
              antigen ovalbumin (OVA) were incorporated into a thermosensitive
              chitosan hydrogel, and the resulting formulation investigated for
              its potential to act as a particulate sustained release vaccine
              delivery system. OVA-loaded SNP and chitosan hydrogels containing
              OVA-loaded SNP were prepared and characterised in vitro, and
              examined for their ability to elicit OVA-specific immune
              responses in vivo. Optimised SNP were found to be approximately
              300nm in size with a moderate level of heterogeneity, a highly
              negative zeta potential, and an entrapment efficiency of
              approximately 7\%. A porous particulate structure was indicated
              both by electron microscopy and a rapid release of
              fluorescently-labelled OVA (FITC-OVA) from SNP. Following
              successful incorporation of SNP into chitosan hydrogels, the
              release of both soluble and SNP-associated antigen from gel
              systems was quantified. Approximately 16\% of total protein was
              released in a particulate form over a 14-day period, while
              approximately 35\% was released as soluble antigen. Gel-based
              systems containing SNP-associated or soluble antigen in the
              presence or absence of the adjuvant Quil A (QA) demonstrated an
              ability to stimulate both cell mediated and humoral immunity in
              vivo. Chitosan gels containing OVA-loaded SNP and the adjuvant QA
              showed a significantly greater ability to induce CD4(+) T cell
              proliferation than chitosan gel containing soluble OVA and QA,
              indicating the future promise for such a system.},
	author = {Gordon, Sarah and Teichmann, Elena and Young, Katherine and Finnie, Kim and Rades, Thomas and Hook, Sarah},
	journal = {Eur. J. Pharm. Sci.},
	keywords = {Paper\_Kalpit\_Andreas},
	language = {en},
	month = oct,
	number = 2,
	pages = {360--368},
	title = {In vitro and in vivo investigation of thermosensitive chitosan hydrogels containing silica nanoparticles for vaccine delivery},
	volume = 41,
	year = 2010}

@article{Ta2010-aj,
	abstract = {A novel polymer-modified thermosensitive liposome (pTSL) was
              developed for the delivery of Doxorubicin (DOX) for cancer
              therapy. Copolymers containing temperature-responsive
              N-isopropylacrylamide (NIPAAm) and pH-responsive propylacrylic
              acid (PAA) were synthesized via reversible addition-fragmentation
              chain transfer (RAFT) polymerization, yielding copolymers with
              dual pH/temperature-dependent phase transition properties. When
              attached to liposomes, these copolymers were membrane-disruptive
              in a pH/temperature-dependent manner. pTSL demonstrated enhanced
              release profile and significantly lower thermal dose threshold
              when compared to traditional thermosensitive formulations and
              were stable in serum with minimal drug leakage over time. These
              liposomes thus have the potential to dramatically reduce the risk
              of damage to healthy tissues that is normally associated with
              liposomal cancer therapy.},
	author = {Ta, Terence and Convertine, Anthony J and Reyes, Christopher R and Stayton, Patrick S and Porter, Tyrone M},
	journal = {Biomacromolecules},
	keywords = {Paper\_Kalpit\_Andreas},
	language = {en},
	month = aug,
	number = 8,
	pages = {1915--1920},
	title = {Thermosensitive liposomes modified with poly(N-isopropylacrylamide-co-propylacrylic acid) copolymers for triggered release of doxorubicin},
	volume = 11,
	year = 2010}

@article{Kono2010-ob,
	abstract = {Recently, we showed that incorporation of
              poly[2-(2-ethoxy)ethoxyethyl vinyl ether (EOEOVE)], which
              exhibits a lower critical solution temperature around 40 degrees
              C, provides temperature-sensitive properties to stable liposomes.
              In this study, we applied this thermosensitive polymer for
              preparation of temperature-sensitive liposomes for tumor-specific
              chemotherapy with doxorubicin (DOX). We prepared liposomes
              consisting of PEG-lipid, egg yolk phosphatidylcholine,
              cholesterol and copoly(EOEOVE-block-octadecyl vinyl ether), which
              was synthesized as poly(EOEOVE) having anchors for fixation onto
              liposome membrane. The copolymer-incorporated liposomes were
              stable and retained DOX in their inside below physiological
              temperatures. However, they exhibited a significant release of
              encapsulated DOX above 40 degrees C and released DOX almost
              completely within 1 min at 45 degrees C. The copolymer-modified
              liposomes exhibited a long circulating property and
              biodistribution similar to that of PEG-modified liposomes. The
              copolymer-modified liposomes loaded with DOX were injected
              intravenously into tumor-bearing mice. Tumor growth was strongly
              suppressed when the tumor site was heated to 45 degrees C for 10
              min at 6-12 h after injection. However, injection of the
              liposomes exhibited only slight tumor-suppressive effects as long
              as mild heating was not applied to the target site. The highly
              temperature-sensitive properties of the copolymer-incorporated
              liposomes might contribute to establishment of tumor-selective
              and effective chemotherapy.},
	author = {Kono, Kenji and Ozawa, Toshiaki and Yoshida, Tomohide and Ozaki, Fuminori and Ishizaka, Yukihito and Maruyama, Kazuo and Kojima, Chie and Harada, Atsushi and Aoshima, Sadahito},
	journal = {Biomaterials},
	keywords = {Paper\_Kalpit\_Andreas},
	language = {en},
	month = sep,
	number = 27,
	pages = {7096--7105},
	title = {Highly temperature-sensitive liposomes based on a thermosensitive block copolymer for tumor-specific chemotherapy},
	volume = 31,
	year = 2010}

@article{Potta2009-ln,
	abstract = {Chemically crosslinkable and thermosensitive
              poly(organophosphazenes) containing multiple thiol (-SH) groups
              along with hydrophobic isoleucine ethyl ester and hydrophilic
              alpha-amino-omega-methoxy-poly(ethylene glycol) of the molecular
              weight 550 have been synthesized and characterized as an
              injectable biomaterial. The aqueous solutions of these polymers
              were transformed into hydrogel with desired gel strength at body
              temperature via hydrophobic interactions, and the gel strength
              was further improved by the cross-linking of thiol groups with
              crosslinkers, divinyl sulfone (VS) and PEG divinyl sulfone
              (PEGVS) under physiological conditions. The kinetics of
              cross-linking behavior of polymer thiol groups with crosslinkers
              was studied in both in vitro and in vivo conditions. Field
              Emission-Scanning Electron Microscopy (FE-SEM), swelling
              experiments, and rheology study of present polymers revealed that
              the inner three-dimensional hydrogel networks depended on the
              degree of thiol units in the polymer network. From the in vivo
              (in mice) degradation studies, the dual cross-linked gels showed
              to have a controlled degradation. These results demonstrate that
              the inner network of the hydrogels can be tuned, gel strength and
              degradation rate can be controlled, and the chemically
              crosslinkable and thermosensitive poly(organophosphazenes) hold
              promises for uses as injectable systems for biomedical
              applications including tissue engineering and protein delivery.},
	author = {Potta, Thrimoorthy and Chun, Changju and Song, Soo-Chang},
	journal = {Biomaterials},
	keywords = {Paper\_Kalpit\_Andreas},
	language = {en},
	month = oct,
	number = 31,
	pages = {6178--6192},
	title = {Chemically crosslinkable thermosensitive polyphosphazene gels as injectable materials for biomedical applications},
	volume = 30,
	year = 2009}
