# Supplementary material for: Single Hydrogel Particle Mechanics and Dynamics Studied by Combining Capillary Micromechanics with Osmotic Compression
Source: Gels. 2023 Mar 3;9(3):194. doi: 10.3390/gels9030194 (PMC10048562; doi:10.3390/gels9030194)
Supplement: Supplementary file 1 [file gels-09-00194-s001.zip › SuppMat.aux]

\relax 
\providecommand\hyper@newdestlabel[2]{}
\bibstyle{Definitions/mdpi}
\providecommand\HyperFirstAtBeginDocument{\AtBeginDocument}
\HyperFirstAtBeginDocument{\ifx\hyper@anchor\@undefined
\global\let\oldcontentsline\contentsline
\gdef\contentsline#1#2#3#4{\oldcontentsline{#1}{#2}{#3}}
\global\let\oldnewlabel\newlabel
\gdef\newlabel#1#2{\newlabelxx{#1}#2}
\gdef\newlabelxx#1#2#3#4#5#6{\oldnewlabel{#1}{{#2}{#3}}}
\AtEndDocument{\ifx\hyper@anchor\@undefined
\let\contentsline\oldcontentsline
\let\newlabel\oldnewlabel
\fi}
\fi}
\global\let\hyper@last\relax 
\gdef\HyperFirstAtBeginDocument#1{#1}
\providecommand\HyField@AuxAddToFields[1]{}
\providecommand\HyField@AuxAddToCoFields[2]{}
\providecommand*\new@tpo@label[2]{}
\citation{Wyss2010-xq}
\newmarginnote{note.1.1}{{1}{10945661sp}}
\@writefile{toc}{\contentsline {section}{\numberline {1}Image analysis for Capillary Micromechanics}{1}{section.1}\protected@file@percent }
\@writefile{lof}{\contentsline {figure}{\numberline {S1}{\ignorespaces \textit  {Point selection for image analysis of Capillary Micromechanics} \textbf  {(a)} Image of the particle immediatelay after it is trapped in the tapered section of the glass capillary at the beginning of the measurement. Point 1 is the reference point relative to which all other points are measured. The order of the point selection is kept consistent for all the images. \textbf  {(b)} Image of the particle in the final position of the creep test, with the same manually selected characteristic points. We clearly observe a change in shape as well as volume of the particle compared to the initial image. \relax }}{2}{figure.caption.1}\protected@file@percent }
\providecommand*\caption@xref[2]{\@setref\relax\@undefined{#1}}
\newlabel{fig: Capillary Micromechanics}{{S1}{2}{\textit {Point selection for image analysis of Capillary Micromechanics} \textbf {(a)} Image of the particle immediatelay after it is trapped in the tapered section of the glass capillary at the beginning of the measurement. Point 1 is the reference point relative to which all other points are measured. The order of the point selection is kept consistent for all the images. \textbf {(b)} Image of the particle in the final position of the creep test, with the same manually selected characteristic points. We clearly observe a change in shape as well as volume of the particle compared to the initial image. \relax }{figure.caption.1}{}}
\@writefile{toc}{\contentsline {section}{\numberline {2}Full dataset for shear and volumetric strain as a function of time}{2}{section.2}\protected@file@percent }
\@writefile{lof}{\contentsline {figure}{\numberline {S2}{\ignorespaces \textit  {Full dataset for shear and volumetric strain as a function of time in response to a creep test} \textbf  {(a)} Shear strain $\epsilon _\mathrm  {G}$ response as a function of time in response to the creep test. Open circles and filled circles indicate Polyacrylamide PAAm particles in water and in 14\nobreakspace  {}wt\% Dextran, respectively. \textbf  {(b)} Volumetric strain $\epsilon _\mathrm  {V}$ response as a function of time in response to the creep test. Open circles and filled circles indicate Polyacrylamide PAAm particles in water and in 14\nobreakspace  {}wt\% Dextran, respectively. \relax }}{3}{figure.caption.2}\protected@file@percent }
\newlabel{fig: Full dataset creep test}{{S2}{3}{\textit {Full dataset for shear and volumetric strain as a function of time in response to a creep test} \textbf {(a)} Shear strain $\epsilon _\mathrm {G}$ response as a function of time in response to the creep test. Open circles and filled circles indicate Polyacrylamide PAAm particles in water and in 14~wt\% Dextran, respectively. \textbf {(b)} Volumetric strain $\epsilon _\mathrm {V}$ response as a function of time in response to the creep test. Open circles and filled circles indicate Polyacrylamide PAAm particles in water and in 14~wt\% Dextran, respectively. \relax }{figure.caption.2}{}}
\@writefile{toc}{\contentsline {section}{\numberline {3}Full dataset for normalized point location as a function of time}{3}{section.3}\protected@file@percent }
\@writefile{lof}{\contentsline {figure}{\numberline {S3}{\ignorespaces \textit  {Full dataset for normalized front point location}. The normalized front point location as explained in figure 5(b) and figure 6(c) as a function of the normalized time $t(V_\mathrm  {0}/V_\mathrm  {ref})$, as explained in figure 6(c). Filled circles represent PAAm particles in 14\nobreakspace  {}wt\% Dextran and open cirlces represent the PAAm particles in water. \relax }}{4}{figure.caption.3}\protected@file@percent }
\newlabel{fig: Full dataset fron point}{{S3}{4}{\textit {Full dataset for normalized front point location}. The normalized front point location as explained in figure 5(b) and figure 6(c) as a function of the normalized time $t(V_\mathrm {0}/V_\mathrm {ref})$, as explained in figure 6(c). Filled circles represent PAAm particles in 14~wt\% Dextran and open cirlces represent the PAAm particles in water. \relax }{figure.caption.3}{}}
\@writefile{toc}{\contentsline {section}{\numberline {4}Double exponential fit for PAAm particles in water and 14wt\nobreakspace  {}\% Dextran}{4}{section.4}\protected@file@percent }
\newlabel{eq: Double exponential fit}{{1}{4}{Double exponential fit for PAAm particles in water and 14wt~\% Dextran}{equation.4.1}{}}
\@writefile{lof}{\contentsline {figure}{\numberline {S4}{\ignorespaces \textit  {Full dataset of samples used for extracting retardation time scales using double exponential fits}. The double exponential fit as explained in figure 6(b) in the main manuscript. Open circles and dashed lines represent the PAAm particles in water and filled circles and solid lines represent the particles in 14wt\nobreakspace  {}\% Dextran. We measured 3 PAAm particles in water and 3 PAAm particles in 14wt\nobreakspace  {}\% Dextran and find a fair agreement in behavior for both datasets. \relax }}{4}{figure.caption.4}\protected@file@percent }
\newlabel{fig: Double_exponential_fit}{{S4}{4}{\textit {Full dataset of samples used for extracting retardation time scales using double exponential fits}. The double exponential fit as explained in figure 6(b) in the main manuscript. Open circles and dashed lines represent the PAAm particles in water and filled circles and solid lines represent the particles in 14wt~\% Dextran. We measured 3 PAAm particles in water and 3 PAAm particles in 14wt~\% Dextran and find a fair agreement in behavior for both datasets. \relax }{figure.caption.4}{}}
\bibcite{Wyss2010-xq}{{1}{2010}{{Wyss \em  {et~al.}}}{{Wyss, Franke, Mele, and Weitz}}}
\@writefile{lot}{\contentsline {table}{\numberline {S1}{\ignorespaces Parameters for double exponential fit for equation \ref  {eq: Double exponential fit}.\relax }}{5}{table.caption.5}\protected@file@percent }
\newlabel{tab: Double_exponential_fit_parameters}{{S1}{5}{Parameters for double exponential fit for equation \ref {eq: Double exponential fit}.\relax }{table.caption.5}{}}
\@writefile{toc}{\contentsline {section}{\numberline {5}Washing protocol for transferring particles from oil to water phase}{5}{section.5}\protected@file@percent }
\@writefile{toc}{\contentsline {section}{References}{5}{section.5}\protected@file@percent }
\newlabel{LastPage}{{}{5}{}{page.5}{}}
\xdef\lastpage@lastpage{5}
\xdef\lastpage@lastpageHy{5}
\expandafter\ifx\csname c@page@totc\endcsname\relax\newcounter{page@totc}\fi\setcounter{page@totc}{6}
