# Supplementary material for: Single Hydrogel Particle Mechanics and Dynamics Studied by Combining Capillary Micromechanics with Osmotic Compression
Source: Gels. 2023 Mar 3;9(3):194. doi: 10.3390/gels9030194 (PMC10048562; doi:10.3390/gels9030194)
Supplement: Supplementary file 1 [file gels-09-00194-s001.zip › SuppMat.bbl]

\begin{thebibliography}{999}

\bibitem[Wyss \em{et~al.}(2010)Wyss, Franke, Mele, and Weitz]{Wyss2010-xq}
Wyss, H.M.; Franke, T.; Mele, E.; Weitz, D.A.
\newblock Capillary micromechanics: Measuring the elasticity of microscopic
  soft objects.
\newblock {\em Soft Matter} {\bf 2010}, {\em 6},~4550--4555.

\end{thebibliography}
