# Supplementary material for: Single Hydrogel Particle Mechanics and Dynamics Studied by Combining Capillary Micromechanics with Osmotic Compression
Source: Gels. 2023 Mar 3;9(3):194. doi: 10.3390/gels9030194 (PMC10048562; doi:10.3390/gels9030194)
Supplement: Supplementary file 1 [file gels-09-00194-s001.zip › SuppMat.blg]

This is BibTeX, Version 0.99d (TeX Live 2020/W32TeX)
Capacity: max_strings=200000, hash_size=200000, hash_prime=170003
The top-level auxiliary file: SuppMat.aux
The style file: Definitions/mdpi.bst
Database file #1: Paperpile_1.bib
Warning--string name "sep" is undefined
--line 462 of file Paperpile_1.bib
You've used 1 entry,
            2885 wiz_defined-function locations,
            567 strings with 4078 characters,
and the built_in function-call counts, 487 in all, are:
= -- 41
> -- 30
< -- 0
+ -- 13
- -- 8
* -- 45
:= -- 82
add.period$ -- 3
call.type$ -- 1
change.case$ -- 1
chr.to.int$ -- 1
cite$ -- 1
duplicate$ -- 19
empty$ -- 37
format.name$ -- 10
if$ -- 97
int.to.chr$ -- 1
int.to.str$ -- 1
missing$ -- 1
newline$ -- 8
num.names$ -- 3
pop$ -- 10
preamble$ -- 0
purify$ -- 1
quote$ -- 0
skip$ -- 11
stack$ -- 0
substring$ -- 33
swap$ -- 4
text.length$ -- 0
text.prefix$ -- 0
top$ -- 0
type$ -- 7
warning$ -- 0
while$ -- 4
width$ -- 0
write$ -- 14
(There was 1 warning)
