# Supplementary material for: Single Hydrogel Particle Mechanics and Dynamics Studied by Combining Capillary Micromechanics with Osmotic Compression
Source: Gels. 2023 Mar 3;9(3):194. doi: 10.3390/gels9030194 (PMC10048562; doi:10.3390/gels9030194)
Supplement: Supplementary file 1 [file gels-09-00194-s001.zip › SuppMat.out]

\BOOKMARK [1][]{section.1}{\376\377\000I\000m\000a\000g\000e\000\040\000a\000n\000a\000l\000y\000s\000i\000s\000\040\000f\000o\000r\000\040\000C\000a\000p\000i\000l\000l\000a\000r\000y\000\040\000M\000i\000c\000r\000o\000m\000e\000c\000h\000a\000n\000i\000c\000s}{}% 1
\BOOKMARK [1][]{section.2}{\376\377\000F\000u\000l\000l\000\040\000d\000a\000t\000a\000s\000e\000t\000\040\000f\000o\000r\000\040\000s\000h\000e\000a\000r\000\040\000a\000n\000d\000\040\000v\000o\000l\000u\000m\000e\000t\000r\000i\000c\000\040\000s\000t\000r\000a\000i\000n\000\040\000a\000s\000\040\000a\000\040\000f\000u\000n\000c\000t\000i\000o\000n\000\040\000o\000f\000\040\000t\000i\000m\000e}{}% 2
\BOOKMARK [1][]{section.3}{\376\377\000F\000u\000l\000l\000\040\000d\000a\000t\000a\000s\000e\000t\000\040\000f\000o\000r\000\040\000n\000o\000r\000m\000a\000l\000i\000z\000e\000d\000\040\000p\000o\000i\000n\000t\000\040\000l\000o\000c\000a\000t\000i\000o\000n\000\040\000a\000s\000\040\000a\000\040\000f\000u\000n\000c\000t\000i\000o\000n\000\040\000o\000f\000\040\000t\000i\000m\000e}{}% 3
\BOOKMARK [1][]{section.4}{\376\377\000D\000o\000u\000b\000l\000e\000\040\000e\000x\000p\000o\000n\000e\000n\000t\000i\000a\000l\000\040\000f\000i\000t\000\040\000f\000o\000r\000\040\000P\000A\000A\000m\000\040\000p\000a\000r\000t\000i\000c\000l\000e\000s\000\040\000i\000n\000\040\000w\000a\000t\000e\000r\000\040\000a\000n\000d\000\040\0001\0004\000w\000t\000\040\000\045\000\040\000D\000e\000x\000t\000r\000a\000n}{}% 4
\BOOKMARK [1][]{section.5}{\376\377\000W\000a\000s\000h\000i\000n\000g\000\040\000p\000r\000o\000t\000o\000c\000o\000l\000\040\000f\000o\000r\000\040\000t\000r\000a\000n\000s\000f\000e\000r\000r\000i\000n\000g\000\040\000p\000a\000r\000t\000i\000c\000l\000e\000s\000\040\000f\000r\000o\000m\000\040\000o\000i\000l\000\040\000t\000o\000\040\000w\000a\000t\000e\000r\000\040\000p\000h\000a\000s\000e}{}% 5
\BOOKMARK [1][]{section.5}{\376\377\000R\000e\000f\000e\000r\000e\000n\000c\000e\000s}{}% 6
