# Supplementary material for: Single Hydrogel Particle Mechanics and Dynamics Studied by Combining Capillary Micromechanics with Osmotic Compression
Source: Gels. 2023 Mar 3;9(3):194. doi: 10.3390/gels9030194 (PMC10048562; doi:10.3390/gels9030194)
Supplement: Supplementary file 1 [file gels-09-00194-s001.zip › SuppMat.tex]

%  LaTeX support: latex@mdpi.com 
%  For support, please attach all files needed for compiling as well as the log file, and specify your operating system, LaTeX version, and LaTeX editor.

%=================================================================
\documentclass[gels,supfile,accept,pdftex,moreauthors]{Definitions/mdpi} 
% For posting an early version of this manuscript as a preprint, you may use "preprints" as the journal and change "submit" to "accept". The document class line would be, e.g., \documentclass[preprints,article,accept,moreauthors,pdftex]{mdpi}. This is especially recommended for submission to arXiv, where line numbers should be removed before posting. For preprints.org, the editorial staff will make this change immediately prior to posting.

%--------------------
% Class Options:
%--------------------
%----------
% journal
%----------
% Choose between the following MDPI journals:
% acoustics, actuators, addictions, admsci, adolescents, aerospace, agriculture, agriengineering, agronomy, ai, algorithms, allergies, alloys, analytica, animals, antibiotics, antibodies, antioxidants, applbiosci, appliedchem, appliedmath, applmech, applmicrobiol, applnano, applsci, aquacj, architecture, arts, asc, asi, astronomy, atmosphere, atoms, audiolres, automation, axioms, bacteria, batteries, bdcc, behavsci, beverages, biochem, bioengineering, biologics, biology, biomass, biomechanics, biomed, biomedicines, biomedinformatics, biomimetics, biomolecules, biophysica, biosensors, biotech, birds, bloods, blsf, brainsci, breath, buildings, businesses, cancers, carbon, cardiogenetics, catalysts, cells, ceramics, challenges, chemengineering, chemistry, chemosensors, chemproc, children, chips, cimb, civileng, cleantechnol, climate, clinpract, clockssleep, cmd, coasts, coatings, colloids, colorants, commodities, compounds, computation, computers, condensedmatter, conservation, constrmater, cosmetics, covid, crops, cryptography, crystals, csmf, ctn, curroncol, currophthalmol, cyber, dairy, data, dentistry, dermato, dermatopathology, designs, diabetology, diagnostics, dietetics, digital, disabilities, diseases, diversity, dna, drones, dynamics, earth, ebj, ecologies, econometrics, economies, education, ejihpe, electricity, electrochem, electronicmat, electronics, encyclopedia, endocrines, energies, eng, engproc, ent, entomology, entropy, environments, environsciproc, epidemiologia, epigenomes, est, fermentation, fibers, fintech, fire, fishes, fluids, foods, forecasting, forensicsci, forests, foundations, fractalfract, fuels, futureinternet, futureparasites, futurepharmacol, futurephys, futuretransp, galaxies, games, gases, gastroent, gastrointestdisord, gels, genealogy, genes, geographies, geohazards, geomatics, geosciences, geotechnics, geriatrics, hazardousmatters, healthcare, hearts, hemato, heritage, highthroughput, histories, horticulturae, humanities, humans, hydrobiology, hydrogen, hydrology, hygiene, idr, ijerph, ijfs, ijgi, ijms, ijns, ijtm, ijtpp, immuno, informatics, information, infrastructures, inorganics, insects, instruments, inventions, iot, j, jal, jcdd, jcm, jcp, jcs, jdb, jeta, jfb, jfmk, jimaging, jintelligence, jlpea, jmmp, jmp, jmse, jne, jnt, jof, joitmc, jor, journalmedia, jox, jpm, jrfm, jsan, jtaer, jzbg, kidney, kidneydial, knowledge, land, languages, laws, life, liquids, literature, livers, logics, logistics, lubricants, lymphatics, machines, macromol, magnetism, magnetochemistry, make, marinedrugs, materials, materproc, mathematics, mca, measurements, medicina, medicines, medsci, membranes, merits, metabolites, metals, meteorology, methane, metrology, micro, microarrays, microbiolres, micromachines, microorganisms, microplastics, minerals, mining, modelling, molbank, molecules, mps, msf, mti, muscles, nanoenergyadv, nanomanufacturing, nanomaterials, ncrna, network, neuroglia, neurolint, neurosci, nitrogen, notspecified, nri, nursrep, nutraceuticals, nutrients, obesities, oceans, ohbm, onco, oncopathology, optics, oral, organics, organoids, osteology, oxygen, parasites, parasitologia, particles, pathogens, pathophysiology, pediatrrep, pharmaceuticals, pharmaceutics, pharmacoepidemiology, pharmacy, philosophies, photochem, photonics, phycology, physchem, physics, physiologia, plants, plasma, pollutants, polymers, polysaccharides, poultry, powders, preprints, proceedings, processes, prosthesis, proteomes, psf, psych, psychiatryint, psychoactives, publications, quantumrep, quaternary, qubs, radiation, reactions, recycling, regeneration, religions, remotesensing, reports, reprodmed, resources, rheumato, risks, robotics, ruminants, safety, sci, scipharm, seeds, sensors, separations, sexes, signals, sinusitis, skins, smartcities, sna, societies, socsci, software, soilsystems, solar, solids, sports, standards, stats, stresses, surfaces, surgeries, suschem, sustainability, symmetry, synbio, systems, taxonomy, technologies, telecom, test, textiles, thalassrep, thermo, tomography, tourismhosp, toxics, toxins, transplantology, transportation, traumacare, traumas, tropicalmed, universe, urbansci, uro, vaccines, vehicles, venereology, vetsci, vibration, viruses, vision, waste, water, wem, wevj, wind, women, world, youth, zoonoticdis 

%---------
% article
%---------
% The default type of manuscript is "article", but can be replaced by: 
% abstract, addendum, article, book, bookreview, briefreport, casereport, comment, commentary, communication, conferenceproceedings, correction, conferencereport, entry, expressionofconcern, extendedabstract, datadescriptor, editorial, essay, erratum, hypothesis, interestingimage, obituary, opinion, projectreport, reply, retraction, review, perspective, protocol, shortnote, studyprotocol, systematicreview, supfile, technicalnote, viewpoint, guidelines, registeredreport, tutorial
% supfile = supplementary materials

%----------
% submit
%----------
% The class option "submit" will be changed to "accept" by the Editorial Office when the paper is accepted. This will only make changes to the frontpage (e.g., the logo of the journal will get visible), the headings, and the copyright information. Also, line numbering will be removed. Journal info and pagination for accepted papers will also be assigned by the Editorial Office.

%------------------
% moreauthors
%------------------
% If there is only one author the class option oneauthor should be used. Otherwise use the class option moreauthors.

%---------
% pdftex
%---------
% The option pdftex is for use with pdfLaTeX. If eps figures are used, remove the option pdftex and use LaTeX and dvi2pdf.

%=================================================================
% MDPI internal commands
\firstpage{1} 
\makeatletter 
\setcounter{page}{\@firstpage} 
\makeatother
\pubvolume{9}
\issuenum{3}
\articlenumber{194}
\pubyear{2023}
\copyrightyear{2023}
%\externaleditor{Academic Editor: Firstname Lastname}
\datereceived{} 
%\daterevised{} % Only for the journal Acoustics
\dateaccepted{} 
\datepublished{} 
%\datecorrected{} % Corrected papers include a "Corrected: XXX" date in the original paper.
%\dateretracted{} % Corrected papers include a "Retracted: XXX" date in the original paper.
\hreflink{https://doi.org/10.3390/gels9030194} % If needed use \linebreak
%\doinum{}
%------------------------------------------------------------------
% The following line should be uncommented if the LaTeX file is uploaded to arXiv.org
%\pdfoutput=1

%=================================================================
% Add packages and commands here. The following packages are loaded in our class file: fontenc, inputenc, calc, indentfirst, fancyhdr, graphicx, epstopdf, lastpage, ifthen, lineno, float, amsmath, setspace, enumitem, mathpazo, booktabs, titlesec, etoolbox, tabto, xcolor, soul, multirow, microtype, tikz, totcount, changepage, attrib, upgreek, cleveref, amsthm, hyphenat, natbib, hyperref, footmisc, url, geometry, newfloat, caption

%=================================================================
%% Please use the following mathematics environments: Theorem, Lemma, Corollary, Proposition, Characterization, Property, Problem, Example, ExamplesandDefinitions, Hypothesis, Remark, Definition, Notation, Assumption
%% For proofs, please use the proof environment (the amsthm package is loaded by the MDPI class).

%=================================================================
% Full title of the paper (Capitalized)
\Title{Single Hydrogel Particle Mechanics and Dynamics Studied by Combining Capillary Micromechanics with \mbox{Osmotic Compression}}

% MDPI internal command: Title for citation in the left column
\TitleCitation{Single Hydrogel Particle Mechanics and Dynamics Studied by Combining Capillary Micromechanics with \mbox{Osmotic Compression}}

% Author Orchid ID: enter ID or remove command


\newcommand{\orcidauthorA}{0000-0002-9848-2356} % Add \orcidA{} behind the author's name
\newcommand{\orcidauthorB}{0000-0002-9571-2902} % Add \orcidB{} behind the author's name
\newcommand{\orcidauthorC}{0000-0002-5923-4456} % Add \orcidC{} behind the author's name
\newcommand{\orcidauthorD}{0000-0001-6564-3398}
% Authors, for the paper (add full first names)
\Author{Kalpit J. Bakal \orcidA{}, Andreas M. A. O. 
 Pollet \orcidB{}, Jaap M. J. %MDPI: 
 den Toonder \orcidC{} and Hans M. Wyss \orcidD{}}
%\longauthorlist{yes}

% MDPI internal command: Authors, for metadata in PDF
\AuthorNames{Kalpit Bakal, Andreas M.A.O. Pollet, Jaap M.J. den Toonder, Hans M. Wyss}

% MDPI internal command: Authors, for citation in the left column
\AuthorCitation{Bakal, K.; Pollet, A.M.A.O.; J.M.J. den Toonder; H.M. Wyss}

% Affiliations / Addresses (Add [1] after \address if there is only one affiliation.)
\address{%
$^{1}$ \quad Microsystems Section, Department of Mechanical Engineering, Eindhoven University of Technology, Eindhoven, the Netherlands\\
$^{2}$ \quad IDEAS Institute ..\\
$^{3}$ \quad ICMS ..}

% Contact information of the corresponding author
\corres{Correspondence: e-mail@e-mail.com; Tel.: (optional; include country code; if there are multiple corresponding authors, add author initials) +xx-xxxx-xxx-xxxx (F.L.)}

% Current address and/or shared authorship
\firstnote{Current address: Affiliation 3.} 
\secondnote{These authors contributed equally to this work.}
% The commands \thirdnote{} till \eighthnote{} are available for further notes

%\simplesumm{} % Simple summary

%\conference{} % An extended version of a conference paper

% Abstract (Do not insert blank lines, i.e. \\) 
%\abstract{A single paragraph of about 200 words maximum. For research articles, abstracts should give a pertinent overview of the work. We strongly encourage authors to use the following style of structured abstracts, but without headings: (1) Background: place the question addressed in a broad context and highlight the purpose of the study; (2) Methods: describe briefly the main methods or treatments applied; (3) Results: summarize the article's main findings; (4) Conclusions: indicate the main conclusions or interpretations. The abstract should be an objective representation of the article, it must not contain results which are not presented and substantiated in the main text and should not exaggerate the main conclusions.}

% Keywords
%\keyword{keyword 1; keyword 2; keyword 3 (List three to ten pertinent keywords specific to the article; yet reasonably common within the subject discipline.)} 

% The fields PACS, MSC, and JEL may be left empty or commented out if not applicable
%\PACS{J0101}
%\MSC{}
%\JEL{}

%%%%%%%%%%%%%%%%%%%%%%%%%%%%%%%%%%%%%%%%%%
% Only for the journal Diversity
%\LSID{\url{http://}}

%%%%%%%%%%%%%%%%%%%%%%%%%%%%%%%%%%%%%%%%%%
% Only for the journal Applied Sciences
%\featuredapplication{Authors are encouraged to provide a concise description of the specific application or a potential application of the work. This section is not mandatory.}
%%%%%%%%%%%%%%%%%%%%%%%%%%%%%%%%%%%%%%%%%%

%%%%%%%%%%%%%%%%%%%%%%%%%%%%%%%%%%%%%%%%%%
% Only for the journal Data
%\dataset{DOI number or link to the deposited data set if the data set is published separately. If the data set shall be published as a supplement to this paper, this field will be filled by the journal editors. In this case, please submit the data set as a supplement.}
%\datasetlicense{License under which the data set is made available (CC0, CC-BY, CC-BY-SA, CC-BY-NC, etc.)}

%%%%%%%%%%%%%%%%%%%%%%%%%%%%%%%%%%%%%%%%%%
% Only for the journal Toxins
%\keycontribution{The breakthroughs or highlights of the manuscript. Authors can write one or two sentences to describe the most important part of the paper.}

%%%%%%%%%%%%%%%%%%%%%%%%%%%%%%%%%%%%%%%%%%
% Only for the journal Encyclopedia
%\encyclopediadef{For entry manuscripts only: please provide a brief overview of the entry title instead of an abstract.}

%%%%%%%%%%%%%%%%%%%%%%%%%%%%%%%%%%%%%%%%%%
% Only for the journal Advances in Respiratory Medicine
%\addhighlights{yes}
%\renewcommand{\addhighlights}{%

%\noindent This is an obligatory section in “Advances in Respiratory Medicine”, whose goal is to increase the discoverability and readability of the article via search engines and other scholars. Highlights should not be a copy of the abstract, but a simple text allowing the reader to quickly and simplified find out what the article is about and what can be cited from it. Each of these parts should be devoted up to 2~bullet points.\vspace{3pt}\\
%\textbf{What are the main findings?}
% \begin{itemize}[labelsep=2.5mm,topsep=-3pt]
% \item First bullet.
% \item Second bullet.
% \end{itemize}\vspace{3pt}
%\textbf{What is the implication of the main finding?}
% \begin{itemize}[labelsep=2.5mm,topsep=-3pt]
% \item First bullet.
% \item Second bullet.
% \end{itemize}
%}

\newcommand{\hans} [1]{\textcolor{orange}{ \ (\textbf{Hans comment}: {#1} ) }} % Hans' comments .. ;-) 

%%%%%%%%%%%%%%%%%%%%%%%%%%%%%%%%%%%%%%%%%%
\begin{document}

%%%%%%%%%%%%%%%%%%%%%%%%%%%%%%%%%%%%%%%%%%
\setcounter{section}{0} %% Remove this when starting to work on the template.
\vspace{30pt}
\section{Image analysis for Capillary Micromechanics}
\noindent To extract the changes in shape and volume of the particles from the microscopy images, we use ImageJ to manually select characteristic points as shown in figure~\ref{fig: Capillary Micromechanics}. Point 1 is a reference point and the coordinates of all other points are processed relative to the position of point 1 (we use this to correct for any changes in position of the glass capillary within the field of view that might occur during measurements; if the sample does not move at all between frames, then we use a fixed value for position 1 in all frames to reduce errors). We select these points for all images in the stress-strain tests and the creep test; the associated errors in manually identifying these points contribute to the noise in the data from the creep test in figure~\ref{fig: Full dataset creep test}. Similarly, these errors contribute to the data shown in figure~3 in the main text. See also the error analysis provided in our original article on Capillary Micromechanics~\cite{Wyss2010-xq}. \\  
\begin{figure}[H]
\includegraphics[width=10.5 cm]{Figure_S1.eps}
\caption{\textit{Point selection for image analysis of Capillary Micromechanics} \textbf{(a)} Image of the particle immediatelay after it is trapped in the tapered section of the glass capillary at the beginning of the measurement. Point 1 is the reference point relative to which all other points are measured. The order of the point selection is kept consistent for all the images. \textbf{(b)} Image of the particle in the final position of the creep test, with the same manually selected characteristic points.  We clearly observe a change in shape as well as volume of the particle compared to the initial image. 
\label{fig: Capillary Micromechanics}}
\end{figure}

\section{Full dataset for shear and volumetric strain as a function of time}
\noindent We have performed a range of independent experiments on different particles, to test the repeatability of our measurements.
Figure~\ref{fig: Full dataset creep test} shows the full dataset for the shear strain and volumetric strain as a function of time in a creep test as shown in the main manuscript in figure 4(a). The noisiness in the data arises mainly due to the errors associated with the manual point selection, perforemd as illustrated in figure~\ref{fig: Capillary Micromechanics}. 

\noindent We find that the general behavior in terms of the characteristic time scale of deformation is consistent between the different experiments for both the experiments performed in the dextran solution (filled circles) and for particles in water (open circles), while the magnitude of the final strains varies more markedly between the different experiments. When performing the same analysis as in the main manuscript, tracking the front point position of each particle to extract the time-dependent deformation of the particle with less associated noise, we find a much closer agreeement, as shown in section 3 below.


\begin{figure}[H]
\includegraphics[width=13.5 cm]{Figure_S2.eps}
\caption{\textit{Full dataset for shear and volumetric strain as a function of time in response to a creep test} \textbf{(a)} Shear strain $\epsilon_\mathrm{G}$ response as a function of time in response to the creep test. Open circles and filled circles indicate Polyacrylamide PAAm particles in water and in 14~wt\% Dextran, respectively. \textbf{(b)} Volumetric strain $\epsilon_\mathrm{V}$ response as a function of time in response to the creep test. Open circles and filled circles indicate Polyacrylamide PAAm particles in water and in 14~wt\% Dextran, respectively.  
\label{fig: Full dataset creep test}}
\end{figure}

\section{Full dataset for normalized  point location as a function of time}
\noindent For the same experiments shown in section 2, we also performed the analysis explained in the main text, where we track the front point location of the particle in order to extract the time-dependence of the response while reducing the noise in the data. 
We track the front point location of the particle, denoted by point 5 in figure~\ref{fig: Capillary Micromechanics}(a) and (b) along a horizontal line, by locating the minimum value of the intensity along this line. The front point location is normalized by subtracting the final front point location of the particle $X_\mathrm{f}$ from the current location $X(t)$ and dividing by $X_\mathrm{0}-X_\mathrm{f}$, where $X_\mathrm{0}$ is the initial particle location. \\
\noindent We find a consistent time dependence for the particles in water (open circles) and for the particles in the dextran solution (filled circles).

\begin{figure}[H]
\includegraphics[width=13.5 cm]{Figure_S3.eps}
\caption{\textit{Full dataset for normalized front point location}. The normalized front point location as explained in figure 5(b) and figure 6(c) as a function of the normalized time $t(V_\mathrm{0}/V_\mathrm{ref})$, as explained in figure 6(c). Filled circles represent PAAm particles in 14~wt\% Dextran and open cirlces represent the PAAm particles in water. 
\label{fig: Full dataset fron point}}
\end{figure}

\section{Double exponential fit for PAAm particles in water and 14wt~\% Dextran}
\noindent For the same plot shown in section 3, we fit the data using a double exponential fit. As explained in the main text, we extract the retardation time from the slower of the two associated time scales. 
We use the expression in equation \ref{eq: Double exponential fit}, where $t_1$ represents $t(V_\mathrm{o}/V_\mathrm{ref})^{2/3}$  and $y$ represents $(X(\mathrm{t})-X_\mathrm{f})/(X_\mathrm{0} - X_\mathrm{f})$. The resultant parameters of the double exponential fit can be found in table \ref{tab: Double_exponential_fit_parameters}. In the table, W1-W3 stands for the particles suspended in water, and D1-D3 stands for the particles suspended in 14wt~\% Dextran. The parameter $\tau_2$ represents the slowest timescale for each fit; we clearly observe that the retardation time $\tau_2$ is higher for the samples in dextran than for those in water.\\
\begin{equation}
    y = ae^{-t_1/\tau_1} + be^{-t_1/\tau_2}
    \label{eq: Double exponential fit}
\end{equation}

\begin{figure}[H]
\includegraphics[width=13.5 cm]{Figure_S4.eps}
\caption{\textit{Full dataset of samples used for extracting retardation time scales using double exponential fits}. The double exponential fit as explained in figure 6(b) in the main manuscript. Open circles and dashed lines represent the PAAm particles in water and filled circles and solid lines represent the particles in 14wt~\% Dextran. We measured 3 PAAm particles in water and 3 PAAm particles in 14wt~\% Dextran and find a fair agreement in behavior for both datasets. 
\label{fig: Double_exponential_fit}}
\end{figure}

\begin{table}[H] 
\caption{Parameters for double exponential fit for equation \ref{eq: Double exponential fit}.\label{tab: Double_exponential_fit_parameters}}
\newcolumntype{C}{>{\centering\arraybackslash}X}
\begin{tabularx}{\textwidth}{CCCCC}
\toprule
PAAm particle	& a	& b & $\tau_1$[s] & $\tau_2$[s]\\
\midrule
W1	& 0.4879  & 0.1397   & 0.613 & 22.49\\
W2	& 0.3359  & 0.1629   & 0.877 & 17.39\\
W3	& 0.3408  & 0.1072   & 0.619 & 15.01\\
D1	& 0.1234  & 0.1312   & 1.2 & 86.91\\
D2	& 0.1076  & 0.0984   & 1.28 & 103.5\\
D3	& 0.0963  & 0.0842   & 1.737 & 89.79\\
\bottomrule
\end{tabularx}
\end{table}
\section{Washing protocol for transferring particles from oil to water phase}
\noindent Washing protocols followed for PAAm particles made in HFE-7500 oil suspended in a falcon tube. The protocol was provided by Dr. Elisa Mele. 

\begin{itemize}
    \item Centrifuge the falcon tube at 3000g for 30s. Remove the bottom HFE-7500 oil phase. 
    \item Add 500 $\mu L$ of neat HFE-7500 followed. Vortex and centrifuge the falcon tube and remove the bottom oil phase. 
    \item Add 500 $\mu L$ of HFE-7500 with 20\%(by volume) fluorooctane. Vortex and centrifuge and remove the bottom oil phase. 
    \item Add 1 $mL$ 1\% span-80 in Hexanes to the falcon tube. Vortex and centrifuge and remove the upper Hexane phase. 
    \item Add 1 $mL$ 1\% neat Hexanes to the falcon tube. Vortex and centrifuge and remove the upper Hexane phase. 
    \item Add 1 $mL$ 0.1\% triton X-100 in water. Vortex and centrifuge and remove upper water phase including any oil water emulsion floating on top of the liquid. 
    \item Add 1 $mL$ 0.1\% triton X-100 in water. Pipette up and down, vortex. 
    \item The particles are ready to be dispersed in water
\end{itemize}


%%%%%%%%%%%%%%%%%%%%%%%%%%%%%%%%%%%%%%%%%%
%% optional
%\supplementary{The following supporting information can be downloaded at:  \linksupplementary{s1}, Figure S1: title; Table S1: title; Video S1: title.}

% Only for the journal Methods and Protocols:
% If you wish to submit a video article, please do so with any other supplementary material.
% \supplementary{The following supporting information can be downloaded at: \linksupplementary{s1}, Figure S1: title; Table S1: title; Video S1: title. A supporting video article is available at doi: link.}

%%%%%%%%%%%%%%%%%%%%%%%%%%%%%%%%%%%%%%%%%%
%\authorcontributions{For research articles with several authors, a short paragraph specifying their individual contributions must be provided. The following statements should be used ``Conceptualization, X.X. and Y.Y.; methodology, X.X.; software, X.X.; validation, X.X., Y.Y. and Z.Z.; formal analysis, X.X.; investigation, X.X.; resources, X.X.; data curation, X.X.; writing---original draft preparation, X.X.; writing---review and editing, X.X.; visualization, X.X.; supervision, X.X.; project administration, X.X.; funding acquisition, Y.Y. All authors have read and agreed to the published version of the manuscript.'', please turn to the  \href{http://img.mdpi.org/data/contributor-role-instruction.pdf}{CRediT taxonomy} for the term explanation. Authorship must be limited to those who have contributed substantially to the work~reported.}

%\funding{Please add: ``This research received no external funding'' or ``This research was funded by NAME OF FUNDER grant number XXX.'' and  and ``The APC was funded by XXX''. Check carefully that the details given are accurate and use the standard spelling of funding agency names at \url{https://search.crossref.org/funding}, any errors may affect your future funding.}

%\institutionalreview{In this section, you should add the Institutional Review Board Statement and approval number, if relevant to your study. You might choose to exclude this statement if the study did not require ethical approval. Please note that the Editorial Office might ask you for further information. Please add “The study was conducted in accordance with the Declaration of Helsinki, and approved by the Institutional Review Board (or Ethics Committee) of NAME OF INSTITUTE (protocol code XXX and date of approval).” for studies involving humans. OR “The animal study protocol was approved by the Institutional Review Board (or Ethics Committee) of NAME OF INSTITUTE (protocol code XXX and date of approval).” for studies involving animals. OR “Ethical review and approval were waived for this study due to REASON (please provide a detailed justification).” OR “Not applicable” for studies not involving humans or animals.}

%\informedconsent{Any research article describing a study involving humans should contain this statement. Please add ``Informed consent was obtained from all subjects involved in the study.'' OR ``Patient consent was waived due to REASON (please provide a detailed justification).'' OR ``Not applicable'' for studies not involving humans. You might also choose to exclude this statement if the study did not involve humans.

%Written informed consent for publication must be obtained from participating patients who can be identified (including by the patients themselves). Please state ``Written informed consent has been obtained from the patient(s) to publish this paper'' if applicable.}

%\dataavailability{In this section, please provide details regarding where data supporting reported results can be found, including links to publicly archived datasets analyzed or generated during the study. Please refer to suggested Data Availability Statements in section ``MDPI Research Data Policies'' at \url{https://www.mdpi.com/ethics}. If the study did not report any data, you might add ``Not applicable'' here.} 

%\acknowledgments{In this section you can acknowledge any support given which is not covered by the author contribution or funding sections. This may include administrative and technical support, or donations in kind (e.g., materials used for experiments).}

%\conflictsofinterest{Declare conflicts of interest or state ``The authors declare no conflict of interest.'' Authors must identify and declare any personal circumstances or interest that may be perceived as inappropriately influencing the representation or interpretation of reported research results. Any role of the funders in the design of the study; in the collection, analyses or interpretation of data; in the writing of the manuscript; or in the decision to publish the results must be declared in this section. If there is no role, please state ``The funders had no role in the design of the study; in the collection, analyses, or interpretation of data; in the writing of the manuscript; or in the decision to publish the~results''.} 

%%%%%%%%%%%%%%%%%%%%%%%%%%%%%%%%%%%%%%%%%%
%% Optional
%\sampleavailability{Samples of the compounds ... are available from the authors.}

%% Only for journal Encyclopedia
%\entrylink{The Link to this entry published on the encyclopedia platform.}

%\abbreviations{Abbreviations}{
%The following abbreviations are used in this manuscript:\\

% \noindent 
% \begin{tabular}{@{}ll}
% MDPI & Multidisciplinary Digital Publishing Institute\\
% DOAJ & Directory of open access journals\\
% TLA & Three letter acronym\\
% LD & Linear dichroism
% \end{tabular}
% }

%%%%%%%%%%%%%%%%%%%%%%%%%%%%%%%%%%%%%%%%%%
%% Optional
% \appendixtitles{no} % Leave argument "no" if all appendix headings stay EMPTY (then no dot is printed after "Appendix A"). If the appendix sections contain a heading then change the argument to "yes".
% \appendixstart
% \appendix
% \section[\appendixname~\thesection]{}
% \subsection[\appendixname~\thesubsection]{}
% The appendix is an optional section that can contain details and data supplemental to the main text---for example, explanations of experimental details that would disrupt the flow of the main text but nonetheless remain crucial to understanding and reproducing the research shown; figures of replicates for experiments of which representative data are shown in the main text can be added here if brief, or as Supplementary Data. Mathematical proofs of results not central to the paper can be added as an appendix.

% \begin{table}[H] 
% \caption{This is a table caption.\label{tab5}}
% \newcolumntype{C}{>{\centering\arraybackslash}X}
% \begin{tabularx}{\textwidth}{CCC}
% \toprule
% \textbf{Title 1}	& \textbf{Title 2}	& \textbf{Title 3}\\
% \midrule
% Entry 1		& Data			& Data\\
% Entry 2		& Data			& Data\\
% \bottomrule
% \end{tabularx}
% \end{table}

% \section[\appendixname~\thesection]{}
% All appendix sections must be cited in the main text. In the appendices, Figures, Tables, etc. should be labeled, starting with ``A''---e.g., Figure A1, Figure A2, etc.

%%%%%%%%%%%%%%%%%%%%%%%%%%%%%%%%%%%%%%%%%%
%\begin{adjustwidth}{-\extralength}{0cm}
%\printendnotes[custom] % Un-comment to print a list of endnotes

%\reftitle{References}

% Please provide either the correct journal abbreviation (e.g. according to the “List of Title Word Abbreviations” http://www.issn.org/services/online-services/access-to-the-ltwa/) or the full name of the journal.
% Citations and References in Supplementary files are permitted provided that they also appear in the reference list here. 

%=====================================
% References, variant A: external bibliography
%=====================================
%\bibliography{your_external_BibTeX_file}

%=====================================
% References, variant B: internal bibliography
%=====================================
% \begin{thebibliography}{999}
% % Reference 1
% \bibitem[Author1(year)]{ref-journal}
% Author~1, T. The title of the cited article. {\em Journal Abbreviation} {\bf 2008}, {\em 10}, 142--149.
% % Reference 2
% \bibitem[Author2(year)]{ref-book1}
% Author~2, L. The title of the cited contribution. In {\em The Book Title}; Editor 1, F., Editor 2, A., Eds.; Publishing House: City, Country, 2007; pp. 32--58.
% % Reference 3
% \bibitem[Author3(year)]{ref-book2}
% Author 1, A.; Author 2, B. \textit{Book Title}, 3rd ed.; Publisher: Publisher Location, Country, 2008; pp. 154--196.
% % Reference 4
% \bibitem[Author4(year)]{ref-unpublish}
% Author 1, A.B.; Author 2, C. Title of Unpublished Work. \textit{Abbreviated Journal Name} year, \textit{phrase indicating stage of publication (submitted; accepted; in press)}.
% % Reference 5
% \bibitem[Author5(year)]{ref-communication}
% Author 1, A.B. (University, City, State, Country); Author 2, C. (Institute, City, State, Country). Personal communication, 2012.
% % Reference 6
% \bibitem[Author6(year)]{ref-proceeding}
% Author 1, A.B.; Author 2, C.D.; Author 3, E.F. Title of presentation. In Proceedings of the Name of the Conference, Location of Conference, Country, Date of Conference (Day Month Year); Abstract Number (optional), Pagination (optional).
% % Reference 7
% \bibitem[Author7(year)]{ref-thesis}
% Author 1, A.B. Title of Thesis. Level of Thesis, Degree-Granting University, Location of University, Date of Completion.
% % Reference 8
% \bibitem[Author8(year)]{ref-url}
% Title of Site. Available online: URL (accessed on Day Month Year).
% \end{thebibliography}

% If authors have biography, please use the format below
%\section*{Short Biography of Authors}
%\bio
%{\raisebox{-0.35cm}{\includegraphics[width=3.5cm,height=5.3cm,clip,keepaspectratio]{Definitions/author1.pdf}}}
%{\textbf{Firstname Lastname} Biography of first author}
%
%\bio
%{\raisebox{-0.35cm}{\includegraphics[width=3.5cm,height=5.3cm,clip,keepaspectratio]{Definitions/author2.jpg}}}
%{\textbf{Firstname Lastname} Biography of second author}

% For the MDPI journals use author-date citation, please follow the formatting guidelines on http://www.mdpi.com/authors/references
% To cite two works by the same author: \citeauthor{ref-journal-1a} (\citeyear{ref-journal-1a}, \citeyear{ref-journal-1b}). This produces: Whittaker (1967, 1975)
% To cite two works by the same author with specific pages: \citeauthor{ref-journal-3a} (\citeyear{ref-journal-3a}, p. 328; \citeyear{ref-journal-3b}, p.475). This produces: Wong (1999, p. 328; 2000, p. 475)

%%%%%%%%%%%%%%%%%%%%%%%%%%%%%%%%%%%%%%%%%%
%% for journal Sci
%\reviewreports{\\
%Reviewer 1 comments and authors’ response\\
%Reviewer 2 comments and authors’ response\\
%Reviewer 3 comments and authors’ response
%}
%%%%%%%%%%%%%%%%%%%%%%%%%%%%%%%%%%%%%%%%%%
% \end{adjustwidth}

\vspace{20pt}
\hrulefill
\reftitle{Reference}
\begin{thebibliography}{999}

\bibitem[Wyss \em{et~al.}(2010)Wyss, Franke, Mele, and Weitz]{Wyss2010-xq}
Wyss, H.M.; Franke, T.; Mele, E.; Weitz, D.A.
\newblock Capillary micromechanics: Measuring the elasticity of microscopic
  soft objects.
\newblock {\em Soft Matter} {\bf 2010}, {\em 6},~4550--4555.

\end{thebibliography}

\end{document}
